# Supplementary material for: MicroRNA-374a, -4680, and -133b suppress cell proliferation through the regulation of genes associated with human cleft palate in cultured human palate cells
Source: BMC Med Genomics. 2019 Jul 1;12:93. doi: 10.1186/s12920-019-0546-z (PMC6604454; doi:10.1186/s12920-019-0546-z)
Supplement: Supplementary file 1 — Table S1. PCR primer sets used in this study. (XLSX 12 kb) [file 12920_2019_546_MOESM1_ESM.xlsx]

## Sheet: Sheet1
Gene	Gene accession number	Forward primer	Reverse primer	PCR product size (bp)
ARNT	NM_001668	5'-GCCGGCAGAGAATTTCAGGA-3'	5'-ATGGAGTCTGAAAGCTGCCC-3'	236
BMP2	NM_001200	5'-ACTCGAAATTCCCCGTGACC-3'	5'-CCACTTCCACCACGAATCCA-3'	144
CRISPLD1	NM_031461	5'-TGTACGGAGCAGGAGCAAGA-3'	5'-TGACTGCAGGAATACGCGAG-3'	234
ERBB2	NM_004448	5'-CATTGGGACCGGAGAAACCA-3'	5'-CGCAGCTTCATGTCTGTGC-3'	270
FGF1	NM_000800	5'-CAGCCCTGACCGAGAAGTTT-3'	5'-TTTGGTGTCTGTGAGCCGTA-3'	256
FGFR1	NM_023110	5'-AAACCGTATGCCCGTAGCTC-3'	5'-GCTGCCGTACTCATTCTCCA-3'	277
FGFR2	NM_000141	5'-CGCTGGGGAATATACGTGCT-3'	5'-CTGGACTCAGCCGAAACTGT-3'	297
GCH1	NM_000161	5'-GTTTAGCCGCAGACCTCGAA-3'	5'-GGTTAGGGAGGTTCAGCTCG-3'	275
GSTP1	NM_000852	5'-TATTTCCCAGTTCGAGGCCG-3'	5'-TCCTGCTGGTCCTTCCCATA-3'	236
JADE1	NM_199320	5'-AAACGCCAGACCGAGAGTG-3'	5'-AGTTGACAGGCTGCCATTGT-3'	253
JARID2	NM_004973	5'-TGACTCTTCTGCTCGCACTG-3'	5'-GAGCCAAAGACGAACGAAGC-3'	271
MLLT3	NM_004529	5'-CATGCTCCGCAATCATCTTCTTT-3'	5'-GGGTAGATGGCGGACATTCTC-3'	138
MSX1	NM_002448	5'-CGAAGTCTGATCCCTGCCAA-3'	5'-ACACCGATTTCTCTGCGCTT-3'	228
MTHFD1	NM_005956	5'-TCCAGTAGTAGTGGCCGTGA-3'	5'-GCTTTGTGTTGAGCTTCGGG-3'	297
MYH9	NM_002473	5'-TGCCACCTGCACAGGTATTT-3'	5'-TTCGGCAACCAGTGTAGACC-3'	246
NOG	NM_005450	5'-GATCTGAACGAGACGCTGCT-3'	5'-CCTTTGATCTCGCTCGGCAT-3'	188
NTN1	NM_004822	5'-GGAGCCTGAAGACTGCGATT-3'	5'-TCACCGTGAACTTCCACCAG-3'	146
PAX6	NM_000280	5'-CATCACCAATCAGCATAGGAATCTG-3'	5'-CGCGCCCCTAGTTAAAGTCT-3'	231
PAX7	NM_013945	5'-GTGCCCTCAGTGAGTTCGATTA-3'	5'-GTTCCGACTCCACATCCGAG-3'	178
RHPN2	NM_033103	5'-TATGACTCTCTCACCGGGG-3'	5'-GCAGGGCTCATGTCGTAACT-3'	227
RUNX2	NM_001024630	5'-CAGAGTCAGATTACAGACCCCAG-3'	5'-CAGAGGTGGCAGTGTCATCA-3'	199
SMC2	NM_001042550	5'-GTTCGACCTTGGAGTAGGGC-3'	5'-GGGTCAGCAAACCTCTGACA-3'	251
STOM	NM_004099	5'-CAAGGACAGCCCCAGTAAGG-3'	5'-AAACCAGGTCCTTTGGCTCC-3'	186
SUMO1	NM_003352	5'-TTTGTAAACCCCGGAGCGAG-3'	5'-TTGAAGGTTTTGCCTCCTGGT-3'	106
TBK1	NM_013254	5'-CGGAGACCCGGCTGGTATAA-3'	5'-TGAACATCCACTGGACGAAGG-3'	201
TGFA	NM_003236	5'-AGCCGCCTTCCTATTTCCG-3'	5'-AGCCGAGGGGACCATTTTAC-3'	221
TNS1	NM_022648	5'-TGGGGGAAACCAGCTTCTTG-3'	5'-GAGCCACTAAGTCAGGTGGG-3'	106
WNT5A	NM_003392	5'-AAGCAGACGTTTCGGCTACA-3'	5'-TTTCCAACGTCCATCAGCGA-3'	287
ZNF236	NM_001306089	5'-GAAGCCCAGGGAGAGCAAG-3'	5'-CATGTGGCGTTGAAACTGGG-3'	154
GAPDH	NM_002046	5'-GACAGTCAGCCGCATCTTCT-3'	5'-GCGCCCAATACGACCAAATC-3'	104
