# Supplementary material for: MicroRNA-374a, -4680, and -133b suppress cell proliferation through the regulation of genes associated with human cleft palate in cultured human palate cells
Source: BMC Med Genomics. 2019 Jul 1;12:93. doi: 10.1186/s12920-019-0546-z (PMC6604454; doi:10.1186/s12920-019-0546-z)
Supplement: Supplementary file 3 — Table S3. Genes with significant contribution to human cleft palate. (XLSX 89 kb) [file 12920_2019_546_MOESM3_ESM.xlsx]

## Sheet: Significant
References	Gene Symbol	Gene Name	Loci	Year of study	Syndromic/Nonsyndromic	Method	Significant Variants/SNPs	No. of genes/SNPs targeted	Contribution of environmental factors	Population	Homogenous/ Heterogenous	Study Size					Male:Female for affected	Significance	OR/RR	p value	Notes	References		Published Year
												Affected			Total Affected	Normal
												CL	CL/P	CP
A
4112	ABCA1	ATP binding cassette subfamily A member 1	9q31.1	Not mentioned	Non-syndromic	Genotyping	rs11285642,rs20325582,rs1045642	9		Singapore, Taiwan anjinesed C	Heterogenous				150	189		Yes	OR=2.04	P<0.05	A comparison between the mothers of probands and controls showed no evidence of association, suggesting NSOC risk is determined by fetal and not maternal ABCB1 genotype	4112		2013-02-01
3810	ABCA4	ATP binding cassette subfamily A member 4	1p22.1	Not mentioned	Non-syndromic	Mini-sequencing (SNAPSHOT) method	rs560426	2		Han Chinese	Homogenous				344	324		Yes	OR=2.39	P=0.0041	G allele of rs560426 may be a risk factor for developing NSCL/P	3810		2014-11-01
4158	ABCA4	ATP binding cassette subfamily A member 4	1p22.1	Not mentioned	Non-syndromic	Genotyping	rs560426&rs481931			Caucasian individuals from Brazil	Homogenous				400	412		Yes			ABCA4 rs540426 showed strong associations with CL/P, unilateral and right CL/P, and bilateral CL/P, whereas the SNP rs481931 showed borderline associations with CL/P and bilateral CL/P	4158		2012-10-01
4112	ABCB1	ATP binding cassette subfamily A member 1	7q21.12	Not mentioned	Non-syndromic	Genotyping		9		Singapore & Taiwan	Heterogenous				150	189		Not mentioned	OR=1.79		The study provides evidence that potentially functional polymorphisms in fetal ABCB1 modulate risk for NSOC, presumably through suboptimal exclusion of xenobiotics at the fetal–maternal interface	4112		2013-02-01
4600	ABCB1	ATP binding cassette subfamily A member 1	7q21.12	Not mentioned	Not mentioned	Genotyping			Maternal medication use	Not mentioned	Not mentioned				175	83		Yes	OR=19.2		Periconceptional folic acid use reduced this risk by approximately 30%	4600		2009-09-01
7074	ADH1C	Alcohol dehydrogenase 1C, gamma polypeptide	4q23	1996 - 2001	Non- syndromic	Genotyping			The teratogenic effect of alcohol may depend on the genetic capacity of the mother and fetus to metabolize alcohol	Norway	Homogenous				483	503		Yes	OR=3		The teratogenic effect of alcohol may depend on the genetic capacity of the mother and fetus to metabolize alcohol	7074		2010-10-01
3540	ARHGAP29	Rho GTPase activating protein 29	1p22.1	Not mentioned	Non-syndromic	Genotyping		10							188			Yes		P=0.0005	Only loss-of-function variants contribute to the etiology of NSCL/P	3540		2016-07-01
3807	ARHGAP29	Rho GTPase activating protein 29	1p22.1	Not mentioned	Non-syndromic	Direct sequencing				Indian	Homogenous				60	60		Yes			Sequencing analysis identified a nonsense mutation in exon 1 of ARHGAP29	3807		2014-12-01
3865	ARHGAP29	Rho GTPase activating protein 29	1p22.1	Not mentioned	Non-syndromic	TaqMan assay	rs1541098, rs3789688, rs1576593	5		Caucasian	Homogenous				1562	902		Yes		P=0.002	Study further supports ARHGAP29 as a candidate gene for human NSCL/P in families of Caucasian descent	3865		2017-09-14
4179	ARHGAP29	Rho GTPase activating protein 29	1p22.1	Not mentioned	Non-syndromic	GWAS				United States & Philippines	Heterogenous				872	802		Yes			This work suggests a novel pathway in which the IRF6 gene regulatory network interacts with the Rho pathway via ARHGAP29	4179		2012-09-01
5114	ARNT	Aryl hydrocarbon receptor nuclear translocator	1q21.3	Not mentioned	Non-syndromic	TDT		3		Japanese	Homogenous				Not mentioned	Not mentioned		Yes		P=0.033,0.0012,0.021	The SNPs studied in AHR and CYP1A1 were not associated with the disease	5114		2004-07-01
3972	AXIN2	Axin2	17q24.1	Not mentioned	Non-syndromic	Genotyping	rs2240307	4		Han Chinese	Homogenous				599	602		Yes	OR=3.22	P=0.048	rs2240307 contributed to the susceptibility to CPO in a Chinese Han population, which was conductive to improving our awareness of the causes of NSOC	3972		2014-02-01
4201	AXIN2	Axin3	17q24.1	Not mentioned	Non-syndromic	Genotyping	rs3923087			Polish	Homogenous				Not mentioned	Not mentioned		Yes	OR=0.69	P=0.03	Association found	4201		2012-08-01
4282	AXIN2	Axin4	17q24.1	Not mentioned	Non-syndromic	TDT	s7224837,rs3923086			9 populations	Heterogenous				2916	Not mentioned		Yes		P=0.001,0.004	We observed an association with SNP rs7224837 and all clefts in the combined populations (p=0.001), and with SNP rs3923086 and cleft lip and palate in Asian populations (p=0.004)	4282		2012-02-01
4699	AXIN2	Axin5	17q24.1	Not mentioned	Non-syndromic	Genotyping			Cancer	Caucasian	Homogenous				75 famlies	93 families		Yes		P=0.003	Our results indicate that families segregating CL/P may have an increased susceptibility for cancer, notably colon cancer	4699		Jan 2009
B
4165	BCL3	B-cell CLL/lymphoma 3	19q13.32	Not mentioned	Non-syndromic	TDT	rs7257231,rs1979377,rs1040176			Not mentioned	Not mentioned				173	190		Yes		P=0.0024		4165		2012-11-01
4685	BCL3	B-cell CLL/lymphoma 4	19q13.32	1/2003-3/2004	Non-syndromic	TDT	rs8100239,rs2965169		Maternal transmission	Korean	Homogenous				Not mentioned	Not mentioned	M=22, F=18	Yes	OR=3.5,2.08	P=0.0004,0.027		4685		2009-01-01
5158	BCL3	B-cell CLL/lymphoma 5	19q13.32	Not mentioned	Non-syndromic	TDT				Brazillian	Heterogenous				424	644		Yes	OR=2.3	P=0.03	Interaction between the maternal MTHFR and offspring’s BCL3 genotypes	5158		2004-07-01
5258	BCL3	B-cell CLL/lymphoma 6	19q13.32	Not mentioned	Non-syndromic	TDT		1		Brazillian	Homogenous				98	Not mentioned		Yes		P=0.05	Existence of a marginal association of allele 135pb of the BCL3 gene with NSCL/P, with a major effect in female and in familial cases	5258		2002-11-01
5508	BCL3	B-cell CLL/lymphoma 7	19q13.32	Not mentioned	Non-syndromic	TDT				Italian	homogenous				100	284		Yes			Supported a role for BCL3 in causing OFC	5508		1998-07-01
5648	BCL3	B-cell CLL/lymphoma 8	19q13.32	Not mentioned	Non-syndromic	Linkage analysis	D419S178	1		Multiethnic	Heterogenous				73	Not mentioned		Yes			Plays a role in the etiology of CL/P in some families	5648		1995-08-01
4380	BHMT	Betaine--homocysteine methyltransferase	5q14.1	Not mentioned	Non-syndromic	PCR	rs651852,3797546.3733890	3		Chinese	Homogenous				166	185		Yes	OR=2.10	P=0.020	A higher proportion of NSCL/P patients carry the CC genotype compared with the TT+CT genotype (P=0.020, OR=2.10, 95% CI=1.11-3.95)	4380		2011-04-01
3679	BMP4	Bone morphogenetic protein 4	14q22.2	2010-2012	Non-syndromic	PCR-RFLP	T538C	1		Indian	Homogenous				100	100	M=52, F=48	Yes	OR=5.59	P<0.005	Association between SNP of BMP4 gene among carriers of the C allele and increased risk for NSCLP in an Indian Population	3679		2015-08-01
3817	BMP4	Bone morphogenetic protein 4	14q22.2	Not mentioned	non-syndromic	Genotyping	rs2071047	3		Latvian and Lithuanian	Heterogenous				Not mentioned	Not mentioned		Yes			Associated with a decreased risk of CL/CLP in the Latvian population	3817		2014-03-01
4147	BMP4	Bone morphogenetic protein 4	14q22.2	Not mentioned	Non-syndromic	PCR-RFLP	rs17563			Brazilian	Homogenous	25	98		123	246		Yes	OR=0.40	P=0.00018	The data showed statistical power to detect association (86.83%) in this sample, logistic regression results showed signiﬁcant association between C allele and CL±P(P =0.00018, OR=0.40, and 95% CI=0.25–0.65), as well as CC genotype and CL±P (P=0.00018, OR=0.35, and 95% CI=0.19–0.66).	4147		2012-11-01
4303	BMP4	Bone morphogenetic protein 4	14q22.2	Not mentioned	Non-syndromic	Genotyping	3 novel variants			Chilean	Homogenous				167	336		Yes	OR=1.52	P=0.0199	rs2855530 G allele (BMP4.2) carriers showed an increased risk for NSCLP restricted to males (OR=1.52; 95% CI=1.07-2.15; p=0.019)	4303		2011-12-01
4576	BMP4	Bone morphogenetic protein 4	14q22.2	Not mentioned	Non-syndromic	Genotyping			Drinking ,smoking, vitamin supplement	Not mentioned	Not mentioned				Not mentioned	Not mentioned		Yes		P<0.0001	Association observed	4576		2010-01-01
4588	BMP4	Bone morphogenetic protein 4	14q22.2	Not mentioned	Non-syndromic	Transmission/ disequilibrium test	rs762642,rs1957860	3		Chilean population	Homogenous				150	Not mentioned		Yes		C-T (p = 0.015) & T-T (p = 0.018)	Haplotypes and NSCLP probably do not have a functional effect on BMP4 expression or protein activity	4588		2010-02-01
4732	BMP4	Bone morphogenetic protein 4	14q22.2	Not mentioned	Non-syndromic	Genotyping/PCR-RELP				Chinese children population	Homogenous				184	205		Yes	OR=1.52	P=0.005	The 538C allele carriers were associated with a significantly increased risk of nsCL/P as compared with the noncarriers	4732		2008-11-01
4246	BMP4	Bone morphogenetic protein 4	14q22.2	Not mentioned	Non-syndromic	Genotyping		12		Asian	Heterogenous				297	Not mentioned		Yes for 3			Statistical significance still held for rs10130587 after Bonferroni correction (corrected p = 0.019) among the Asian group	4246		2012-04-01
3786	BMP7	Bone morphogenetic protein 7	20q13.31	2006- 2013	Non-syndromic	TDT	rs6127973, rs6127973	5		Han chinese	Homogenous				221 trios	287		Yes		P<0.01	Confirmed the role of BMP7 gene in orofacial deformity from Western Han Chinese	3786		2014-12-01
3885	BRIP1 (aka BACH1)	BRCA1 interacting protein C-terminal helicase 1	17q23.2	Not mentioned	Non-syndromic	TaqMan assay	rs8075370 and rs9897121			Polish	Homogenous				263	526		Yes	OR=1.689	P=0.0006	Evidence for a causative role of BRIP1 in NSCL/P etiology
C
5037	CBS	Cystathionine-beta-synthase	21q22.3	2000-2002	Non-syndromic	TDT			Parent-of-origin	Italian	Homogenous				134	Not mentioned		Yes		P=0.002	When children receive the c.844ins68 allele from the mother compared to the father, they show a 18.7-fold increase in risk for CL/P	5037		2005-07-01
3559	CDH1	Cadhelin 1	16q22.1	Not mentioned	Non-syndromic	Exome sequencing	c.1409C>T; p.T470I	4		Thai	Homogenous				80	138		Yes		P=0.042	Nonsynonymous variants of CDH1 were associated with oral clefts in the Thai population	3559		2016-05-01
4457	CDH1	Cadhelin 1	16q22.1	Not mentioned	Non-syndromic	PCR-RFLP	rs16260			Chinese Han Population	Homogenous				Not mentioned	Not mentioned		Yes	OR=6.90	P=0.004		4457		Sep 201
3907	CDH1	Cadhelin 1	16q22.1	Not mentioned	Non-syndromic	TaqMan assay	rs1801552	6		Polsih	Homogenous				250	540		Yes	OR=0.481	P=0.007	Need for replication studies testing rs1801552 in NSCL/P cohorts with a known cancer history	3907		2014-09-01
4154	CDH1	Cadhelin 1	16q22.1	Not mentioned	Non-syndromic	PCR			Cancer	European (majority)	Heterogenous				81	Not mentioned		Yes			Eleven patients presented heterozygous CDH1 sequence variants, four distinct missense and four intronic variants were identified	4154		2012-11-01
3811	CRISPLD2	Cysteine rich secretory protein LCCL domain containing 2	16q24.1	2010 - 2012	Non-syndromic	Sequencing	rs1546124	18		Xinjiang Uyghur	Homogenous				200	180		Yes	OR=1.58	P=0.002	Genetic polymorphism of CRISPLD2 gene is associated with an increased risk of nsCL/P in a Xinjiang Uyghur population	3811		2014-11-01
4350	CRISPLD2	Cysteine rich secretory protein LCCL domain containing 2	16q24.1	Not mentioned	Non-syndromic	PCR	rs1546124&rs4783099			Northwestern Chinese Population	Homogenous				444	463		Yes	OR=2.30,OR=0.73	P=0.00001,P=0.05	Our results suggest that the CRISPLD2 gene contributes to the etiology of NSCLP in the Northwestern Chinese population, SNP rs1546124 is significantly related to NSCLP, associated with both CL/P and CPO groups, and SNP rs4783099 is significantly associated with CPO	4350		2011-07-01
4474	CRISPLD2	Cysteine rich secretory protein LCCL domain containing 2	16q24.1	Not mentioned	Non-syndromic	Genotyping		3		Northen Chinese Population	Homogenous				Not mentioned	Not mentioned		Yes in Cacusian & Hespanic			CRISPLD2) has been revealed to be a novel candidate gene for NSCLP, the SNPs rs1546124, rs4783099 and rs16974880 in CRISPLD2 were highly significant in Caucasian and Hispanic multiplex families	4474		2010-07-01
D
3999	DHFR	Dihyrofolate reductase	5q14.1	Not mentioned	Non-syndromic	Genotyping	rs1677693	4		Italian	Homogenous				400	675		Yes	OR=0.80	P=0.049	First attempt to demonstrate a role for DHFR in CL/P etiology, howbeit the study of such gene deserves a deepening	3999		2013-12-01
F
4916	FGFR1	Fibroblast growth factor receptor 1	8p11.23	Not mentioned	Syndromic	PCR		15variants,10missense			Heterogenous				141	150	M=107, F=34	Yes			141 unrelated individuals affected by KS	4916		2006-12-01
5086	FGFR1	Fibroblast growth factor receptor 1	8p11.23	Not mentioned	Syndromic	PCR				Caucasian	Heterogenous				Not mentioned	Not mentioned	M=82, F=16	Yes				5086		2004-12-01
3509	FOXE1	Forkhead box E1	9q22.23	Not mentioned	Non-syndromic	Genotyping		13		California	Homogenous		262	103	365	382		Yes			Results implicate FOXE1 as an important locus whose polymorphic variation increases risks for all types of isolated clefts	3509		2016-09-01
3964	FOXE1	Forkhead box E1	9q22.23	Not mentioned	Non-syndromic	Genotyping	rs3758249 and rs4460498	2		Central European, Mayan Mesoamerican	Homogenous		1105	165	1270	1501		Yes		P<0.05	Now considerable evidence that this locus is the first conclusive risk factor shared between nsCL/P and nsCPO	3964		2014-02-01
4010	FOXE1	Forkheadbox E1	9q22.23	Not mentioned	Non-syndromic	Genotyping	rs111846096			Thai population	Heterogenous		108	146	254	204		Yes			Our study identifies probable susceptibility variants of FOXE1 for oral clefts in the Thai population	4010		2013-11-01
4598	FOXE1	Forkheadbox E1	9q22.23	Not mentioned	Non-syndromic	GWAS	rs3758249,rs4460498	32 variants		Colombia	Heterogenous				Not mentioned	Not mentioned		Yes			Association observed	4598		2009-09-01
4888	FGFR1	Fibroblast growth factor receptor 1	8p11.23	Not mentioned	Non-syndromic	GWAS				Philippines	Homogenous				567	1109		Yes			Linkage and association analyses of these SNPs yield suggestive results for markers in FGFR1 (recessive multipoint HLOD 1.07) and BAG4(recessive multipoint HLOD 1.31)	4888		2007-04-01
3723	FOXE1	Forkhead box E1	9q22.23	2008- 2014	Non-syndromic	PCR-RFLP	rs4460498 and rs3758249	2		Chinese	Homogenous		179	51	230	180		Yes		P=<0.01	Significant association with non-syndromic cleft lip and palate, but no association in patients with cleft palate alone	3723		2015-06-01
3697	FOXF2	Forkhead box F2	6p25.3	Not mentioned	Non-syndromic	TDT	rs1711968, and rs732835	9		Asian, European	Heterogenous				216	Not mentioned		Yes	OR=2.05	P=0.0016	Shows statistical evidence of linkage and association between FOXF2 and NSCL/P	3697		2015-08-01
G
5312	GABRB3	Gamma-aminobutyric acid type A receptor beta 3 subunit	15q12	Not mentioned	Non-syndromic	Linkage analysis				Not mentioned	Homogenous				Not mentioned	Not mentioned		Yes		P=0.008	GABRB3 gene is involved in this congenital disease	5312		2002-01-01
5155	GAD1	Glutamate decarboxylase 1	2q31.1	Not mentioned	Non-syndromic	TDT	−445C, −292C, −147G, 111C, and IVS9–39C	7		Japanese	Homogenous				99	Not mentioned		Yes		P=0.0077	GAD67 is involved in the pathogenesis of NSCLP in the Japanese population	5155		2004-05-01
3709	GCH1	GTP cyclohydrolase 1	14q22.2	Not mentioned	Non-syndromic	Genotyping	rs17128077, rs8004018 and rs17128050	9		Poland	Homogenous				281	574		Yes	RR=1.7	P=0.001	Risk of NSCL/P is associated with variants of the GCH1 gene related to BH4 metabolism	3709		2015-07-01
3738	GREM1	Gremlin 1, DNA family BMP antagnist	15q13.3	Not mentioned	Non-syndromic	Genotyping	rs16969681, rs16969816, and rs1258763	8		Polish	Homogenous				334	955		Yes	OR=0.38	P<0.00	Our results might suggest that variants influencing GREM1 expression levels, rather than variants affecting the function of the encoded protein	3738		2015-06-01
3591	GRHL3	Grainyhead like transcription factor 3	1p36.11	Not mentioned	Non-syndromic	GWAS	rs41268753	580000		Multiethnic	Heterogenous			78	243	1700		Yes	OR=8.3	P=4.08 × 10−9	Finding advances our understanding of the genetic basis of craniofacial development and might ultimately lead to improvements in recurrence risk prediction, treatment, and prognosis	3591		2016-03-01
4809	GSTP1	Glutathione S-transferase pi1	11q13.2	Not mentioned	Non-syndromic	TDT		I105V Variant	Parental smoking	Dutch non-consanguineous Caucasians	Homogenous				155	195		Yes	OR=2.2		Maternal smoking tended to increase CL/P risk in mothers and children carrying Val105 alleles, OR=1.9, 95% CI=0.9–4.0 and OR=2.2, 95% CI=0.98–4.9, respectively	4809		2008-01-01
I
3758	IRF6	Interferon regulatory factor 6	1q32.2	2009- 2011	Non-syndromic	PCR	rs1319435, rs2235375, rs2235543 and rs2235371	5		Mexican	Homogenous				292	219		Yes		P<0.05	Results point to a substantial contribution of IRF6 in the etiology of non-syndromic CL/P in a sample of the Mexican population	3758		2015-03-01
4040	IRF6	Interferon regulatoryfactor 6	1q32.2	Not mentioned	Syndromic	GWAS		28		Colombia and other European countries	Heterogenous				567	Not mentioned		Yes		P=0.001		4040		2015-08-01
4105	IRF6	Interferon regulatory factor 6	1q32.2	Not mentioned	Non-syndromic	Genotyping	rs2235371&rs642961	2		Chinese	Homogenous				106	129		Yes	OR=0.581,5.389	P=0.039,0.008	Haplotype analysis found that rs2235371 G/rs642961 A haplotype increased the risk of nonsyndromic cleft lip with or without cleft palate (P=2.42e-07); whereas, rs2235371 A/rs642961 G haplotype reduced the risk of nonsyndromic cleft lip with or without cleft palate (P=4.37e-05)	4105		2013-03-01
4346	IRF6	Interferon regulatory factor 6	1q32.2	Not mentioned	Non-syndromic	Genotyping				Malay population					Not mentioned	Not mentioned		Yes				4346		2011-08-01
4351	IRF6	Interferon regulatory factor 6	1q32.2	Not mentioned	Non-syndromic	Genotyping	rs642961&rs2235371			Honduras	Not mentioned				Not mentioned	Not mentioned		Yes		P=0.01	We found a risk association with the G allele of rs2235371 in both case-control (P=0.01) and family-based association (P=0.01) studies. We found no association with either allele of rs642961	4351		2011-07-01
4478	IRF6	Interferon regulatory factor 6	1q32.2	Not mentioned	Non-syndromic	Genotyping		22	Multivitamin supplementation and ETS	Chinese	Homogenous				326	Not mentioned		Yes			Haplotype analysis using PBAT also suggested interaction between SNPs in IRF6 and both multivitamin supplementation and ETS	4478		2010-07-01
4540	IRF6	Interferon regulatory factor 6	1q32.2	Not mentioned	Non-syndromic	Genotyping	rs642961	5		Central European	Heterogenous				460	952		Yes	OR=1.75,1.94	P=0.00000144	We also found evidence suggestive of an independent protective effect of the coding variant V274I	4540		2009-11-01
4604	IRF6	Interferon regulatory factor 6	1q32.2	2004-2006	Non-syndromic	Genotyping	rs2013162, rs2235375, rs2235371	3		West China	Homogenous				332	174		Yes		P=0.000	Association observed	4604		2009-08-01
4638	IRF6	Interferon regulatory factor 6	1q32.2	Not mentioned	Non-syndromic	Genotyping	rs1856161,2235371,2235377	3		Honduran	Homogenous				Not mentioned	Not mentioned	Total 276	Yes			We observed support of linkage for three SNPs—rs1856161, rs2235371, and rs2235377—under a dominant model (log of odds [LODs]=1.97, 1.56, 1.73, respectively)	4638		2009-06-01
4662	IRF6	Interferon regulatory factor 6	1q32.2	2005-2006	Non-syndromic	Transmission disequilibrium test		5	Mother's medication and passive smoking	Western Han Chinese	Homogenous				107	100		Yes	OR=6.70		Strong evidence of linkage disequilibrium was found between these markers and the disease in both SNP analysis (A allele at rs4844880, G allele at rs2073485, and C allele at rs599021) and haplotype analysis (A-A for rs861019 and rs4844880, A-C for rs4844880 and rs599021, among others)	4662		2009-05-01
4700	IRF6	Interferon regulatory factor 6	1q32.2	Not mentioned	Non-syndromic	Genotyping	G820A			Chinese	Homogenous				91	96		Yes			The present findings indicate that the 820A allele is more frequent in the Chinese CPO population and may confer an increased risk for CPO in these individual	4700		2008-04-01
4728	IRF6	Interferon regulatory factor 6	1q32.2	Not mentioned	Non-syndromic	TDT				Chilean	Homogenous	17+9	77+47		Not mentioned	Not mentioned		Yes				4728		2008-09-01
4786	IRF6	Interferon regulatory factor 6	1q32.2	1996-2001	Syndromic	Genotyping		6		Norwegian	Homogenous		377	196	Not mentioned	763		Yes		P=0.03	In single-marker analyses, mothers with a double-dose of the ‘a’-allele at rs4844880 had an increased risk of having a child with CL/P	4786		2008-07-01
4879	IRF6	Interferon regulatory factor 6	1q32.2	Not mentioned	Non-syndromic	TDT, Conditional logistic regression models		13		European American,Taiwanese, Singaporean, Korean	Heterogenous				Not mentioned	Not mentioned	Total=297	Yes				4879		2007-04-01
4928	IRF6	Interferon regulatory factor 6	1q32.2	Not mentioned	Syndromic	PCR				Chinese	Homogenous				11 VWS Families	46		Yes				4928		2006-10-01
5027	IRF6	Interferon regulatory factor 6	1q32.2	Not mentioned	Non-syndromic	Genotyping	rs2013162,rs2235543	2 variaints		Belgian	Heterogenous				Not mentioned	Not mentioned	498	Yes for rs201316		P=0.02	No significant association was obtained when we genotyped the marker 100 kbp 30 of the gene	5027		2005-11-01
5031	IRF6	Interferon regulatory factor 6	1q32.2	Not mentioned	Non-syndromic	Genotyping		4		White, Hispanic, and African American	Heterogenous				Not mentioned	Not mentioned	51 famiies	Yes		P=0.009	FBAT analysis of the individual SNPs in the complete sample detected an increase in the transmission of the C allele (216 vs. 201) (P ¼ 0.05) for rs2013162	5031		2005-09-01
5041	IRF6	Interferon regulatory factor 6	1q32.2	2000-2004	Non-syndromic	PCR				Thai-Chinese	Homogenous				192	278		Yes	OR=1.67	P=0.004	The findings confirm that IRF6 820G→A is associated with CL/P	5041		2005-07-01
5097	IRF6	interferon regulatory factor 6	1q32.2	Not mentioned	Syndromic	TDT	rs2235375			Italian	Homogenous				219	Not mentioned		Yes		P=0.0005	These findings confirm the contribution of IRF6 in the etiology of nonsyndromic CL/P and strongly support its involvement in populations of European ancestry	5097		2004-11-01
5124	IRF6	interferon regulatory factor 6	1q32.2	Not mentioned	Non-syndromic	Genotyping				10 population	Heterogenous				6755	1248		Yes		P<10E-9		5124		2004-08-01
5208	IRF6	Interferon regulatory factor 6	1q32.2	Not mentioned	Syndromic: VWS	Direct sequencing		2		Chinese	Homogenous				20	60	M=11, F=9	Yes			Confirmed that IRF6 is essential for craniofacial development	5208		2003-10-01
5267	IRF6	Interferon regulatory factor 6	1q32.2	Not mentioned	Syndromic- VWS, PPS	PCR				Caucasian	Homogenous				122	Not mentioned		Yes			Haploinsufficiency of IRF6 disrupts orofacial development	5267		2002-10-01
6151	IRF6	Interferon regulatory factor 6	1q32.2	2009	Non-syndromic	Genotyping	rs2236909 T/C, rs2236908 C/G, rs2236907 G/T, rs2235375 C/G, and rs2235373 C/T	8		Guangdong	Homogenous	29	52	45	126	140		Yes		P<0.05	Associated with risk of CLP, CPO and CLO	6151		2016-06-01
J
4501	JARID2	Jumonji and AT-rich interactive domain containing 2	6p22.3	Not mentioned	Non-syndromic	FBAT-MM		13		Italian	Homogenous				230	Not mentioned		Yes		P=0.00006	Association observed	4501		2010-05-01
L
4354	LEF1	Lymphoid enhancer binding factor 1	4q25	Not mentioned	Non-syndromic	FBAT	rs10022956,rs10025431		Maternal association	Italian	Homogenous		401	111	512	Not mentioned		Yes		P=0.0049, P=0.0065	An association between the maternal genotype and the occurrence of CL/P was observed at two polymorphic loci, at rs10022956 (P=0.0049) and rs10025431 (P=0.0065) respectively, while a foetal-maternal effect modulating the risk of clefting was found at locus rs10025431 (P=0.0071)	4354		2011-04-01
M
3514	MAFB	MAF bZIP transcription factor B	20q12	Not mentioned	Non-syndromic	GWAS	rs6129653	24		Chinese	Homogenous	446	651	175	1278	1295	M=718, F=491	Yes	OR=1.89	P=1.4E-06	Rs6129653 was an independent locus of non-syndromic orofacial clefts among Chinese populations possibly due to its potential of distal transcriptional regulation of MAFB expression	3514		2016-09-01
3895	MAFB	MAF bZIP transcription factor B	20q12	Not mentioned	Non-syndromic	Mini-sequencing (SNAPSHOT) method	rs6065259, rs13041247	3		Han Chinese	Homogenous				344	324		Yes	OR=0.45	P=0.0027	Evidence regarding the role of MAFB variations in the development of NSCLP	3895		2014-06-01
4347	MAFB	MAF bZIP transcription factor B	20q12	Not mentioned	Non-syndromic	Genotyping	rs13041247			Chinese Han Population	Homogenous				396	384		Yes			None of any rs560426 genotypes or alleles was associated with risk of NSOC or their subgroups	4347		2011-08-01
4524	miR-140	MicroRNA-140	16q22.1	Not mentioned	Non-syndromic	Genotyping	rs7205289	1		West China	Homogenous				557	306		Yes		P=.003	Compared to the vector with the C allele, the vector with the A allele was found to influence the miR-140 processing, resulting in a significant decrease of miR-140-5p and an increase of miR-140-3p	4524		2010-03-01
3751	MSX1	msh homeobox gene 1	4p16.2	Not mentioned	Non-syndromic	PCR	rs11726039	5		Indian	Homogenous				173	176		Yes	OR=0.63	P=0.037	Positive association between MSX1 rs11726039 and NSCL/P in the South Indian population	3751		2015-04-01
3558	MSX1	msh homeobox gene 1	4p16.2	Not mentioned	Non-syndromic	PCR-RFLP	c.*6C > T	1		Turkish	Homogenous				80	125		Yes		P=0.01	c.*6C > T variant appears to be the first reported result associating variants of the MSX1 gene with nsCL/P patients	3558		2016-05-01
3921	MSX1	msh homeobox gene 1	4p16.2	Not mentioned	Non-syndromic	PCR-RFLP	799G>T	1		Indian	Homogenous				50	50		Yes	OR=84.3	P<0.005	Results showed a positive correlation between MSX 1 799 G >T gene variant and NSCL/P patients in Raichur patients	3921		2014-04-01
3955	MSX1	msh homeobox gene 1	4p16.2	Not mentioned	Non-syndromic	Genotyping	rs12532	4		Not mentioned	Not mentioned				602	605		Yes	OR=0.69	P=<0.01	SNPs in the miRNA-binding sites might play an important role in the development of NSOCs	3955		2014-03-01
4046	MSX1	msh homeobox gene 1	4p16.2	Not mentioned	Non-syndromic	PCR		78		Southern Brazil	Homogenous		156	26	182	Not mentioned	M=94, F=88	Yes		P=0.0005	The CPO and CL groups could not be evaluated alone due to small sample size	4046		2013-07-01
4092	MSX1	msh homeobox gene 1	4p16.2	Not mentioned	Non-syndromic	Genotype (TDT, CLRMs)	rs3821949	3		Korean	Homogenous				142	Not mentioned	M=90, F=52	Yes	GOR=1.64	p=0.038	The haplotype analysis did not reveal any significant association with rs3821949, rs12532, or rs4464513	4092		2013-03-01
4333	MSX1	msh homeobox gene 1	4p16.2	Not mentioned	Non-syndromic	PCR				south Indian	Homogenous				25	25		Not mentioned				4333		2011-10-01
4361	MSX1	msh homeobox gene 1	4p16.2	2006-2008	Non-syndromic	Genotyping				Nigerian	Homogenous	38	69	11	118	Not mentioned		Yes		P=0.00002	A missense mutation A34G in MSX1 was observed in nine cases and four HapMap controls	4361		2011-07-01
4893	MSX1	msh homeobox gene 1	4p16.2	01/2003-03/2004	Non-syndromic	TDT		6		Korean	Homogenous	14	30	8	52	96		Yes	OR=0.26	P=0.016		4893		2007-02-01
5110	MSX1	msh homeobox gene 1	4p16.2	1991-2001	Non-syndromic	TDT				Chilean	Homogenous				Not mentioned	Not mentioned	Total=60 family	Yes		P=0.03	Although there was no preferential transmission for the D4S432 marker, the overall extended TDT (ETDT) showed a significant result (p=0.01)	5110		2004-10-01
5116	MSX1	msh homeobox gene 1	4p16.2	1996-2002	Non-syndromic	PCR				Vietnamese	Homogenous	50	109	16	175	Not mentioned		Yes		P=0.022	Identifiable mutations in this gene cause about 2% of cases of nonsyndromic clefting	5116		2004-06-01
5211	MSX1	msh homeobox gene 1	4p16.2	Not mentioned	Non-syndromic	TDT		8	Case-only haplotype analyses suggest an interaction between variation in the MSX1 gene and exposure to maternal smoking	Americans	Heterogenous				206	Not mentioned		Yes			Encourages further focus on MSX1 gene region to ultimately determine specific variants predisposing to oral cleft	5211		2003-09-01
5222	MSX1	msh homeobox gene 1	4p16.2	Not mentioned	Non-syndromic	Sequencing				Mutliethnic	Heterogenous				917	500		Yes		P< 0.05	MSX1 mutations are found in 2% of cases of clefting and should be considered for genetic counselling implications	5222		2003-06-01
5351	MSX1	msh homeobox gene 1	4p16.2	1992- 1998	Non-syndromic	PCR				Maryland	Heterogenous	31	80	60	171	182		Yes		P=0.004	MSX1 showed evidence of linkage disequilibrium in both case-control and case-parent trio analysis	5351		2001-08-01
5370	MSX1	msh homeobox gene 1	4p16.2	Not mentioned	Non-syndromic	PCR				Chilean	Homogenous				73	87		Yes	OR=3.33		Genetic variation at the MSX1 locus is a predisposing gene involved in sex-dependent susceptibility to clefting	5370		2011-02-01
4802	MSX1	msh homeobox gene 1	4p16.2	Not mentioned	Non-syndromic	STR				Colombian Population	Homogenous				94	93	M=92, F=95	Yes			A significant statistical difference (p &lt; .0106) was found between the patients who carried allele 3 and CL±P. In addition, allele 4 (heterozygous and homozygous form) was the most frequent in CL±P (74%) patients and in the control group (82%)	4802		2007-11-01
3871	MTHFD1	Methylentetrahydrofolate dehydrogenase, cyclohydrolase and formyltetrahydrofolatesynthetase 1	14q23.3	Not mentioned	Non-syndromic	PCR-RFLP	1958G>A	1		Indian	Homogenous		123	19	142	141		Yes	OR=2.45	P=0.002	Results indicated the MTHFD1 1958G>A polymorphism to be one of the important genetic determinants of NSCLP risk in South Indian subjects	3871		2014-11-01
4959	MTR	5-methyltetrahydrofolate-homocysteine methyltransferase	1q43	Not mentioned	Non-syndromic	Genotyping			Maternal risk	Polish	Homogenous				Not mentioned	Not mentioned		Yes		P=0.011	Our observations are consistent with a significant role of the methyl cycle in the development of craniofacial structures in humans	4959		2006-04-01
3532	MTHFR	Methylenetetrahydrofolate reductase	1p36.22	2000-2011	Non-syndromic	Genotyping	c.677C>T	1		Chilean	Homogenous				165	291		Yes	OR=1.56	P=0.002	Offspring and maternal genotypes for MTHFRc.677C>T variant are strongly associated with NSCL/P in this Chilean population	3532		2016-08-01
3765	MTHFR	Methylenetetrahydrofolate reductase	1p36.22	Not mentioned	Non-syndromic	Genotyping	rs1801133	2		Brazillian	Homogenous				318	598		Yes	OR=1.37	P=0.002	Evidence for the involvement of rs1801133 in the development of NSCL/P in the Brazilian population	3765		2015-04-01
3852	MTHFR	Methylenetetrahydrofolate reductase	1p36.22	Not mentioned	Non-syndromic	PCR-RFLP	677T and 1298C	5	Maternal alcohol consumption and reduced folic acid concentrations in both children and mothers were risk factors for NSCLP	Brazil	Homogenous				140	175		Yes	OR=1.75	P<0.05	Reduced folic acid levels, alcohol consumption, and the MTHFR 677T and 1298C alleles may have contributed to NSCLP	3852		2014-10-01
3975	MTHFR	Methylenetetrahydrofolate reductase	1p36.22	Not mentioned	Non-syndromic	Genotyping	C677T	2	NSCL/P risk lower in children whose mothers consumed FA	Mexican	Homogenous				132	370		Yes	OR=0.29		Maternal FA intake and the TT genotype of the MTHFR C677T polymorphism in children independently reduced the risk of NSCL/P in our population	3975		2014-01-01
4063	MTHFR	Methylenetetrahydrofolate reductase	1p36.22	Not mentioned	Non-syndromic	Genotyping			Intake for folate supplements during pregnancy	Mexican	Homogenous				88	116		Yes	OR=2.4		There was no significant association between either the A1298C variant or tobacco exposure and the risk of CL/P	4063		2015-12-01
4072	MTHFR	Methylenetetrahydrofolate reductase	1p36.22	Not mentioned	Non-syndromic	Genotyping	6	6	Folic acid intake	Turkish	Homogenous		80		Not mentioned	Not mentioned		Yes		P=0.0004	These results support the impact of MTHFR C677T polymorphism and importance of folic acid intake in the etiology of nsCL/P	4072		2013-05-01
4906	MTHFR	Methylenetetrahydrofolate reductase	1p36.22	1998-2001	Non-syndromic	Genotyping		C677T	Maternal folate intake	European	Homogenous		164	76	Not mentioned	236		Yes		P=0.03		4906		2007-01-01
4080	MTHFR	Methylenetetrahydrofolate reductase	1p36.22	Not mentioned	Non-syndromic	Genotyping, TDT		C677T, A1298C	Folic acid supplementation	Turkish	Homogenous				66	Not mentioned		Yes	OR=3.12	P=0.03	Mothers carrying 677TT genotype or with 677CT/1298AC combined genotype have increased risk of having nsCL/P offspring	4080		2012-12-01
5224	MTHFR	Methylenetetrahydrofolate reductase	1p36.22	1996- 1998	Non-syndromic	TDT	C677T, A1298C	2	Risk associated with the child’s carrying either CT or TT was higher (fourfold) when the mother used folic acid	Norwegian	Homogenous		173	88	261 trios			Yes	RR=4		Risk associated with the child’s carrying either CT or TT was higher (fourfold) when the mother used folic acid	5224		2003-06-01
5233	MTHFR	Methylenetetrahydrofolate reductase	1p36.22	1998- 2000	Non-syndromic	TDT	C677T, A1298C	2	Mothers carrying the MTHFR677TT genotype and who either did not use folic acid supplements periconceptionally or had a low dietary folate intake, or both, had an increased risk of delivering a CL(P) child	Netherlands	Homogenous				179	204		Yes	OR=10		Detrimental effect of low periconceptional folate intake on the risk of giving birth to a CL(P) child was more pronounced in mothers with the MTHFR677TT or MTHFR1298CC	5233		2003-04-01
5378	MTHFR	Methylenetetrahydrofolate reductase	1p36.22	Not mentioned	Non-syndromic	TDT	C677T	1		Italian	Homogenous				64	106		Yes	OR=2.51		Involvement of the folate pathway in the etiology of CL/P, and indicate an effect of the maternal genotype, rather than influence of the embryo’s genotype	5378		2001-01-01
6309	MTHFR	Methylenetetrahydrofolate reductase	1p36.22	2010- 2012	Non-syndromic	Genotyping	rs1801131	2		Chinese uyghur	Homogenous				120	100		Yes		P=0.006	rs1801131 polymorphism in MTHFR was associated with nsCL/P in Chinese Uyghur population	6309		2016-10-01
4577	MYH9	Myosin heavy chain 9	22q12.3	Not mentioned	Non-syndromic	Transmission disequilibrium test	rs2269529,16996652,3752462	4	Mother's illness, medication, and passive smoking in 1st trimester	Western Han Chiese	Homogenous				180	224		Yes			Strong evidence of linkage disequilibrium was found between these markers and the disease by both single-nucleotide polymorphism analysis (G allele at rs2269529 and T allele at rs16996652) and haplotype analysis (G-T [for rs2269529 and rs16996652] and G-A-T [for rs2269529, rs3752462, and rs16996652] among others)	4577		2009-12-01
4670	MYH9	Myosin heavy chain 9	22q12.3	Not mentioned	Non-syndromic	Genotyping	rs7078	7		Central European descent	Heterogenous	11	237	0	Not mentioned	Not mentioned		Yes		P=o.00008	In haplotype analysis, the most significant result was obtained for the SNP combination (rs7078; rs2071731; rs739097; rs5995288)	4670		2009-03-01
4892	MYH9	Myosin heavy chain 9	22q12.3	Not mentioned	Non-syndromic	Genotyping	rs3752462,rs2009930	8		Italian	Homogenous	65	153		218	Not mentioned		Yes		P=0.001	MYH9 might be a predisposing factor for CL/P, although its pathogenetic role needs to be investigated more accurately	4892		2007-03-01
N
5101	NAT1	N-acetyltransferase 1	8q22	Not mentioned	Non-syndromic	Genotyping		variaints1088&1095	Periconceptional multivitamin intake	California	Homogenous				241	299		Yes for NAT1 1095			We found evidence suggestive of an interaction between the NAT1 1095 polymorphism and lack of maternal multivitamin use that increased risks of isolated cleft lip with/without cleft palate	5101		2004-11-01
3957	NECTIN1	Nectin cell adhesion molecule 1	11q23.3	Not mentioned	Non-syndromic	PCR and DNA sequencing	c.1311_1313delGGA			Turkish	Homogenous				80	125		Yes			New supportive evidence of the association between PVRL1 gene and nsCL/P	3957		2013-12-01
3604	NECTIN1	Nectin cell adhesion molecule 1	11q23.3	Not mentioned	Non-syndromic	PCR and DNA sequencing	520T>A and 560C>A			Turkish	Homogenous				80	125		Yes			Two novel variants of the PVRL 1 gene were identified in nsCL/P patients, which suggests that PVRL1 variants make a contribution to nsCL/P in Turkish patient	3604		2016-05-01
4782	NECTIN1	Nectin cell adhesion molecule 1	11q23.3	Not mentioned	Non-syndromic	Genotyping				Thai population	Homogenous				Not mentioned	Not mentioned	Total=100	Yes				4782		2008-06-01
4923	NECTIN1	Nectin cell adhesion molecule 1	11q23.3	Not mentioned	Non-syndromic	PCR and Genotyping				Iowan, Filipino, Danish,South america	Heterogenous				Not mentioned	Not mentioned		Yes		P=0.005	The common glycine allele of the G361V coding variant was significantly overtransmitted among all orofacial clefting phenotypes	4923		2006-12-01
4966	NECTIN1	Nectin cell adhesion molecule 1	11q23.3	Not mentioned	Non-syndromic	PCR-SSCP				Italian	Homogenous				143	292		Yes		P=0.03	Supporting evidence was reported, thus confirming the involvement of PVRL1 in the etiology of non-syndromic CL/P malformation	4966		2006-05-01
4476	NECTIN2	Nectin cell adhesion molecule 2	19q13.32	Not mentioned	Non-syndromic	Genotyping				Not mentioned	Not mentioned				212	221		Yes	OR=3.031		The G allele showed a significant elevated risk (χ2 = 26.991, p=0.000, OR=2.147; 95% confidence interval: 1.605, 2.871) compared with the A allele	4476		2010-07-01
5008	NOS3	Nitric oxide synthase 3	7q36.1	1987-1989	Non-syndromic	Genotyping		A9-922)G&G894T	Maternal smoking, lack of folic acid supplementation	California	Homogenous			99	244	588		Yes	OR=4.6,4.4		There was some evidence for higher risk of CL/P with maternal periconceptional smoking in infants with an NOS3 −922G allele (for homozygotes, OR=2.5, 95% CI: 1.2, 5.6) but not in those with an 894T allele	5008		2005-12-01
P
4185	PAX9	Paired box 9	14q13.3	Not mentioned	Non-syndromic	TDT	rs17104928	10		Korean	Homogenous	9	107		142	Not mentioned	M=90, F=52	Yes	OR=2.88	P=0.00014	The haplotype analysis revealed that the association was most significant for the haplotype consisting of 3 SNPs (rs2073247, rs17104928, and rs17176643; P=0.007)	4185		2012-09-01
4176	PDGF-C	Platelet derived growth factor C	4q32.1	Not mentioned	Non-syndromic	Genotyping	rs17035464		Parent-of-origin effects	Han Chinese	Homogenous		214		Not mentioned	Not mentioned	M=156, F=58	Yes		P=0.0018		4176		2012-09-01
4703	PDGF-C	Platelet derived growth factor C	4q32.1	Not mentioned	Non-syndromic	Genotyping	rs28999109			Multiple countries	Heterogenous				Not mentioned	Not mentioned		Yes		P=0.01	Transfection assays of PDGF-C promoter reporter constructs show that the −986T allele is associated with a significant decrease (up to 80%) of PDGF-C gene promoter activity	4703		2008-12-01
4260	PDGFRA	Palatal derived growth factor receptor alpha	4q12	Not mentioned	Non-syndromic	PCR				Thailand	Homogenous			102	Not mentioned	Not mentioned	M=44, F=58	Not mentioned			The microRNA (miR) miR-140 identified seven novel single base-pair substitutions in the PDGFRa in 9/102 patients with CP (8.8%), compared with 5/500 ethnic-matched unaffected controls (1%) (the two-tailed P<0.0001)	4260		2012-04-01
4497	PRSS35	Protease, Serine 35	6q14.2	Not mentioned	Non-syndromic	Genotyping				Caucasian	Heterogenous				2732	Not mentioned		Yes		P=0.00001	Association observed	4497		2010-09-01
4994	PTCH	Patched	9q22.32	Not mentioned	Non-syndromic	PCR				US & Philipines	Heterogenous				180	187		Yes		P=0.05 Caucasian,0.037 Filipino	There was also no statistically significant evidence of transmission distortion for either SNP individually (FBAT pvalues =0.24 for PTCH_C89T and 0.48 for PTCH_T86C)	4994		2006-01-01
R
4255	ROR2	Receptor tyrosine kinase like orphan receptor 2	9q22.31	Not mentioned	Non-syndromic	Genotyping		38		Asia & Maryland	Heterogenous		297	82	Not mentioned	Not mentioned		Yes for 3	3.42,3.45,2.94	0.000068,0.000115,0.000464	Neither evidence for parent-of-origin nor maternal genotypic effect was shown for any of the ROR2 markers in our analysis for all study groups	4255		2012-02-01
4295	RUNX2	Runt relatedtranscription factor 2	6p21.1	Not mentioned	Non-syndromic	Genotyping		5	Enviromental tobacco smoke	Chinese	Homogenous				Not mentioned	Not mentioned		Yes			Independent samples from European populations showed consistent evidence of significant GxETS interaction at two SNPs (rs6904353 and rs7748231	4295		2012-01-01
4781	RUNX2	Runt related transcription factor 2	6p21.1	Not mentioned	Non-syndromic	TDT		24	Maternal transmission	Maryland,Taiwan, Singapore,Korea	Heterogenous				Not mentioned	Not mentioned	Total=298	Yes for 3			The parent-of-origin likelihood ratio tests for equality of maternal and paternal transmission were significant for three individual SNPs (rs910586, rs2819861, and rs1934328)	4781		2008-09-01
S
3920	SLC19A1	Solute carrier family 19 member 1	21q22.3	Not mentioned	Non-syndromic	PCR-RFLP	A80G	1		Indian	Homogenous				142	141		Yes	OR=1.40	P=0.050	RFC1 A80G variant may contribute to NSCLP susceptibility in a south Indian population	3920		2014-05-01
4432	SUMO1	Small ubiquitin-like modifier 1	2q33.1	Not mentioned	Non-syndromic	TDT	rs12470401	4	Passive smoking in the first semester	Western Han Chinese	Homogenous				212	Not mentioned		Yes	OR=2.53, 8.83	P=0.018	Interactions between mothers' passive smoking during the first trimester and C/C genotype of rs12470401 showed statistical significance	4432		2010-12-01
4470	SUMO1	Small ubiquitin-like modifier 1	2q33.1	Not mentioned	Non-syndromic	Genotyping		4		Western Han Chinese Population	Homogenous				246	Not mentioned		Yes			Strong evidence of linkage disequilibrium was found between these markers and the disease in both single-nucleotide polymorphism analysis (G allele at rs6761131 [p=0.0008, odds ratio (OR) = 1.92, 95% confidence interval (CI): 1.31–2.81], C allele at rs7580433 [p <0.0001, OR = 2.79, 95% CI: 1.93–4.03], and G allele at rs10185956 [p=0.0069, OR=1.61, 95% CI: 1.14–2.27])	4470		2010-08-01
4714	SUMO1	Small ubiquitin-like modifier 1	2q33.1	2006-2008	Non-syndromic	Genotyping	rs6761131,6717252,4675272,7580433			Han Chinese	Homogenous				181	162	M=83, F=98	Yes	0.14	P=0.0003	A significant difference was observed for one haplotype (p=0.0003), which showed an odds ratio of 0.14 (95% CI: 0.05–0.40).	4714		2008-12-01
T
4101	TBX1	T-box 1	22q11.21	Not mentioned	Non-syndromic	Genotyping	rs28649236	13		Brazilian	Homogenous				367	413		Yes	OR=0.41	P=0.0002	The frequencies of rs4819522, rs7940667 and rs1057744 minor alleles and genotypes were similar between control and NSCL/P group, without significant differences	4101		2013-03-01
3753	TBX22	T-box 22	Xq21.1	Not mentioned	Non-syndromic	PCR	rs7055763 and rs41307258	2		Indian	Homogenous	40	104	29	173	176		Yes		P<0.035	Significant associations of TBX22 variants with NSCLP were found only in women	3753		2015-10-01
4621	TBX22	T-box 22	Xq21.1	Not mentioned	Syndromic	Genotyping	rs41307258	7							137	295		Yes for 2			An important functional role for rs41307258 results in a decreased promoter activity of up to 50%	4621		2009-08-01
4834	TBX22	T-box 22	Xq21.1	Not mentioned	Non-syndromic	Genotyping				Thai Population	Homogenous				53	112		Yes			We identified four potentially pathogenic mutations, 359G→A (R120Q), 452G→T (R151L), 1166C→A (P389Q), and 1252delG in four different patients	4834		2007-09-01
4338	TCOF1	Treacle ribosome biogenesis factor 1	5q32-q33.1	since 2002	Syndromic	PCR				Euorpean	Homogenous				46	Not mentioned		Yes			This study confirms that almost all the TCOF1 pathogenic mutations fall in the coding region and lead to an aberrant protein	4338		2011-09-01
4740	TCOF1	Treacle ribosome biogenesis factor 1	5q32-q33.1	Not mentioned	Syndromic	TDT, TAT	rs15251,2255796,2569062		Maternal transmission	Maryland, Taiwan, Singapore	Heterogenous				Not mentioned	Not mentioned	M=29, F=52	Yes	2.88, 2.08, 2.43	P=0.007, 0.03, 0.041	The transmission asymmetry test also revealed one SNP (rs15251) showing excess maternal transmission significant at the P=0.005 level (OR=6.50)	4740		2008-09-01
4988	TCN2	Transcobalamin 2	22q12.2	Not mentioned	Non-syndromic	PCR		7	Folate pathway	Italian	Homogenous				218	289		Yes		P=0.01	Results obtained with additional TCN2 polymorphisms suggest that c.776C>G may be functionally related to CL/P	4988		2006-02-01
4356	TFAP2A	Transcription factor AP-2 alpha	6p24.3	Not mentioned	Non-syndromic	Genotyping	3			Italian	Homogenous				405	Not mentioned		Yes			Evidence of association under this threshold was obtained for the rs303050 (P=0.014), while only nominal level for the rs3798693 (P=0.031). The association test under the dominant model was performed for each of the 6 alleles of the SNPs (Bonferroni adjustment 0.05/6=0.0083). Significant association was obtained for the T allele at rs3798693 (P=0.0074) and the G allele at rs303050 (P=0.0051)	4356		2011-04-01
3549	TGFA	Transforming growth factor alpha	2p13.3	2013 - 2015	Non-syndromic	PCR-RFLP	BamHI	1	Maternal smoking, in the absence of paternal smoking, was associated with an increased risk for CL/P	Iranian	Homogenous	29	76		105	218	M=65, F=40	Yes	OR=10.4	P=0.001	Risk of clefting among the infants with the TGFA/BamH1 variant when their mothers smoked cigarettes was much greater than the infants who had non-smoker mother	3549		2016-04-01
3647	TGFA	Transforming growth factor alpha	2p13.3	2013 - 2015	Non-syndromic	PCR-RFLP	BamHI (rs11466297)	2		Iranian	Homogenous				105	218		Yes	OR=3.4	P=0.001	association between the TGFA BamHI variation and nonsyndromic CL/P in Iranian population	3647		2015-05-01
3912	TGFA	Transforming growth factor alpha	2p13.3	Not mentioned	Non-syndromic	TDT	rs3771497	10		Korean	Homogenous				142	119		Yes	OR=0.30	P<0.01	The association of the TGFA gene with NS-CL±P in Korean populations was not clearly found	3912		2015-05-01
4652	TGFA	Transforming growth factor alpha	2p13.3	Not mentioned	Non-syndromic	PO-LRT, PBAT		17	Maternal transmission	MD,TW,SP,KR	Heterogenous				Not mentioned	Not mentioned		Yes for four SNPs			Two gave significant PO-LRT values [rs3821261: P=0.004 and OR(imprinting) = 4.17; and rs3771475: P=0.027 and OR(imprinting)=2.44]	4652		2009-05-01
5186	TGFA	Transforming growth factor alpha	2p13.3	1996 - 1998	Non-syndromic	Genotyping	Taq1	1	Risk of CL/P was higher among children whose mother did not use folic acid	Norway	Homogenous		173	88	261 trios			Yes	RR=4.5		Risk of CL/P was higher among children whose mother did not use folic acid	5186		2003-12-01
5632	TGFA	Transforming growth factor alpha	2p13.3	1987 - 1989	Non-syndromic	Genotyping			Risks associated with maternal smoking were most elevated for isolated cleft lip with or without cleft palate	California	Homogenous				731	734		Yes	OR=2.1		Risks associated with maternal smoking were most elevated for isolated cleft lip with or without cleft palate	5632		1996-03-01
5651	TGFA	Transforming growth factor alpha	2p13.3	Not mentioned	Non-syndromic	Genotyping	BamHI	2		Chilean	Homogenous				39	51		Yes		P=0.014	Supports association between TGFA and clefting but does not support the hypothesis that TGFA is a major causal gene of CL/P	5651		1995-07-01
5731	TGFA	Transforming growth factor alpha	2p13.3	Not mentioned	Non-syndromic	PCR				Iowa	Homogenous				52	192		Yes			Involved in the pathogenesis of clefting	5731		1993-10-01
5754	TGFA	Transforming growth factor alpha	2p13.3	Not mentioned	Non-syndromic	PCR-RFLP	TaqI	1		Caucasian	Homogenous		83	17	100	98		Yes		P=003	TFGA itself or a closely linked gene contributes to the development of CL/P in humans	5754		1993-03-01
5785	TGFA	Transforming growth factor alpha	2p13.3	Not mentioned	Non-syndromic	PCR-RFLP	TaqI	3		British caucasian	Homogenous				60	60		Yes		P=0.001	TGFA as a gene of major effect in the development of orofacial clefts in humans	5785		1992-06-01
5792	TGFA	Transforming growth factor alpha	2p13.3	Not mentioned	Non-syndromic	Genotyping	BamHI	3		Caucasian	Homogenous				98	99		Yes			BamHI 10.0-kb allele was significantly more frequent in patients with bilateral CL/P	5792		1993-08-01
5849	TGFA	Transforming growth factor alpha	2p13.3	Not mentioned	Non-syndromic	Genotyping	2	3		Caucasian	Homogenous				80	102		Yes		P<0.005	TGFA gene itself or DNA sequences in an adjacent region contribute to the development of a portion of cases of CL/P in humans	5849		1989-09-01
3603	TGFB1	Transforming growth factor beta 1	19q13.2	Not mentioned	Non-syndromic	PCR and DNA sequnecing				Turkish	Homogenous				80	125		Yes			First report investigating prevalence of TGFβ1 polymorphisms in Turkish patients with nsCL/P	3603		2016-03-01
5137	TGFB 1	Transforming growth factor beta 1	19q13.2	10/2002-11/2003	Non-syndromic	PCR				Caucasian	Homogenous				60	60		Yes		P<0.035	No difference was found between patients and controls concerning the Leu10Pro polymorphism	5137		2004-06-01
4178	TGFB3	Transforming growth factor beta 3	14q24.3	Not mentioned	Non-syndromic	PCR				Turkish	Homogenous				68	114		Yes		p=0.0001	We conclude that SfaN1 polymorphism in TGF-β3 may be a good screening marker for the prediction of NSCL/P in patients	4178		2012-09-01
4309	TGFB3	Transforming growth factor beta 3	14q24.3	Not mentioned	Non-syndromic	PCR				Indian	Homogenous				40	40		Yes		P=0.01	Results showed a significant difference in the number of CA repeats between the case and the control groups (p=0.01)	4309		2011-12-01
4535	TGFB3	Transforming growth factor beta 3	14q24.3	Not mentioned	Non-syndromic	TDT	rs2268626,25,rs3917201	3		Chilean	Homogenous	17	77		150	Not mentioned		Yes		P=0.022	An allele of rs3917201 (p = .03) and for the rs2268625-rs3917201 A-A haplotype (p = 0.022)	4535		2010-09-01
5182	TGFB3	Transforming growth factor beta 3	14q24.3	2000- 2002	Non-syndromic	Genotyping	SfaN1	1		Korean	Homogenous		26	2	28	41	M=17, F=11	Yes	OR=110.2	P<0.001	May be a good screening marker for NSCL/P patients among Koreans	5182		2003-11-01
3623	TPM1	Tropomyosin 1	15q22.2	Not mentioned	Non-syndromic	Genotyping	rs1972041			Han Chinese	Homogenous				673	705	M=815, F=563	Yes	OR=0.77	P=0.038	Showed a decreased risk of NSOC in heterozygotes	3623		2016-06-01
5121	TP63	Tumour protein p63	3q28	Not mentioned	Syndromic	Genotyping				Not mentioned	Not mentioned				15	Not mentioned		Yes			The mutation of TP63 is the major (Mendelian) EEC gene	5121		2004-06-01
4029	TULP4	Tubby like protein 4	6q25.3	Not mentioned	Non-syndromic	Genotyping	rs651222			Philippines	Homogenous				Not mentioned	Not mentioned	M=253, F=224	Yes		P=0.00007	Our results further support the linkage results for the chromosome 6q region and reveal a novel candidate gene for CL±P	4029		2013-09-01
U
4877	UBB	Ubiquitin B	17p11.2	Not mentioned	Syndromic	CGH array				French	Homogenous				30	Not mentioned		Yes			These gene expression array data showed that only the ubiquitin B precursor (UBB) is significantly expressed in the first branchial arch at at the fourth and fifth weeks of human development	4877		2007-05-01
V
4081	VAX1	Ventral antrior homebox 1	10q25.3	Not mentioned	Non-syndromic	Genotyping				Brazilian	Homogenous	105	195		Not mentioned	385		Yes			Results show a lack of involvement of polymorphisms in FGF12, VCL and CX43 with the pathogenesis of NSCL/P in Brazilian patients	4081		2013-05-01
W
3896	WNT10A	Wnt family member 10A	2q35	2008-2011	Non-syndromic	PCR	C392T	1		Chinese	Homogenous				198	187		Yes		P=0.04	Association between the C392T variant and non-syndromic oral clefts	3896		2014-06-01
3666	WNT3	Wnt family member 3	17q21.31-q21.32	2008- 2012	Non-syndromic	PCR-RFLP	rs3809857, rs9890413	2		Chinese	Homogenous				236	400		Yes	OR=0.605	P=0.003	confirmed the association between the WNT3 variant and NSCL/P in the population tested	3666		2015-10-01
4292	WNT3	Wnt family member 3	17q21.31-q21.32	Not mentioned	Non-syndromic	Genotyping	rs3809857			Polish	Homogenous				210	Not mentioned		Yes	OR=0.492	P=0.015	The global P-values for haplotypes of rs12452064_rs7207916 and rs3809857_rs12452064_rs7207916 were 0.0034 and 0.0014, respectively	4292		2012-06-01
4453	WNT3A	Wnt family member 3A	1q42.13	Not mentioned	Non-syndromic	PCR-RFLP	rs752107,rs3121310	2		Chinese	Homogenous				216	233		Yes		P=0.013.0.014	Frequency of rs752107 TT of Wnt3A showed higher risk in female patients, while the frequency of A allele of rs3121310 showed stronger association in male patients	4453		2010-10-01
4456	WNT3	Wnt family member 3	17q21.31-q21.32	Not mentioned	Non-syndromic	Genotyping		13		Not mentioned	Not mentioned				463	303		Yes	OR=1.61	P=0.0003		4456		2010-10-01
LOCI
4589	No gene mentioned		8q24	Not mentioned	Non-syndromic	GWAS	rs987525			Estonia and Lithuania			105+112	58	163+244	Not mentioned		Yes	OR=1.58, 1.89	P=0.0000597, 0.000016	No statistically significant association was observed between rs987525 and NSCPO in the Estonian sample (P ¼ 0.502)	4589		2009-10-01
4618	No gene mentioned		8q24	2006-2009	Non-syndromic	GWAS	rs987525			European	Homogenous				111	5951		Yes	OR=2.09	P=0.0000000918	Association observed	4618		2009-12-01
4676	No gene mentioned		8q24	Not mentioned	Non-syndromic	GWAS	rs987525	146		Central European	Heterogenous				462	954		Yes	OR=2.57, 6.05	P=3.34E-24		4676		2009-03-01
4937	No gene mentioned		13q33.1-34	Not mentioned	Non-syndromic	GWAS	rs1830756			Indian	Homogenous				Not mentioned	Not mentioned		Yes			Haplotype analysis with informative crossovers enabled the mapping of the CL-P locus to a region of ∼20.17 cM (7.42 Mb) between SNPs rs951095and rs726455	4937		2006-07-01
4954	No gene mentioned		19q13	Not mentioned	Non-syndromic	FBAT, LRT				South American and Iowa	Heterogenous				434	Not mentioned		Yes		P=0.0007, P=0.0009	However, it is unclear from our data if rare variants in PVR and PVRL2 are sufficient to cause clefting in isolation	4954		2006-06-01
5063	No gene mentioned		4q28, 4q33	1991-2001	Non-syndromic	TDT				Chilean Population	Homogenous				56 family	Not mentioned		No		P=0.08	The results of the present study provided insufficient evidence of the existence of a major susceptibility locus in the 4q region that was analyzed in the present study	5063		2005-03-01
4164	No gene mentioned		22q11.2	Not mentioned	Syndromic	Genotyping		39		USA	Heterogenous				101	Not mentioned		Yes		P=0.002	The most significant SNPs were found on FGF10	4164		2012-10-01
4321	No gene mentioned		8q24	Not mentioned	Non-syndromic	Genotyping	rs987525			Southern Han Chinese	Homogenous				216	200		No			These results do not provide evidence for an association between rs987525 at 8q24 and the risk of NSCL/P in the southern Han Chinese population	4321		2011-11-01
4486	No gene mentioned		10q25	Not mentioned	Non-syndromic	GWAS	rs7078160			German	Homogenous				101	254		Yes		P=0.0016	No significant association was found for the other four loci, a result that may have been attributable to the limited power of the sample	4486		2010-05-01
5196	No gene mentioned		2q	Not mentioned	Non-syndromic	TDT	D2S168, D2S1400	2		Mexico, Iowa	Heterogenous				74	169		Yes		P=0.02	Further studies of gene in 2q region is warranted	5196		2003-11-01
5305	No gene mentioned		19	Not mentioned	Non-syndromic	Linkage analysis				Chinese	Homogenous				145	526		Yes		P=0.004	There is some positive evidence for the candidate region on chromosome 19	5305		2002-03-01
5459	No gene mentioned		17p11.2-11.1	Not mentioned	Syndromic: VWS	Linkage analysis				Brazillian	Homogenous				25	50		Yes			Have important implications for genetic counseling, particularly for more accurately predicting recurrence risks of clefts among the offspring of patients with VWS	5459		1999-08-01
5552	No gene mentioned		6p23	Not mentioned	Non-syndromic	PCR		8		Italian	Homogenous				96	282		Yes		P=0.00004	Presence of a locus for CL/P in the 6p23 chromosome region	5552		1997-07-01
5629	No gene mentioned		2q11	Not mentioned	Syndromic: velocardio-facial syndrome	Chromosome analysis				Not mentioned	Not mentioned				50	Not mentioned		No			Hemizygosity at 22q11 is not increased in isolated CP	5629		1996-04-01
5644	No gene mentioned		4q25-4q31.3	Not mentioned	Non-syndromic	PCR, TaqMan assay	D4S175, D4S192	2		Australia	Homogenous				117	254		Yes			Involved in the pathogenesis of clefting	5644		1995-11-01
5672	No gene mentioned		1q31-41	Not mentioned	Syndromic: VWS	Linkage analysis	D1S491. D1S414	2		Switzerland	Heterogenous				84	92		Yes		P=0.00	VWS critical region can be narrowed to 3.6-cM interval between D1S491 and D1S414	5672		1995-01-01
MULTIPLE STUDIES
A
4379	ABCA4	ATP binding cassette subfamily A member 4	1p22.1	Not mentioned	Non-syndromic	GWAS	rs520426, rs481931			Hispanic & non-Hispanic white	Heterogenous				734	1164		Yes		P=0.00003	Significant associations were found for rs13041247, which is downstream of MAFB (p = 1.44 × 10−11), and rs560426, which is in intron 6 of ABCA4 (p=5.01 × 10−12)	4379		2011-05-01
	MAFB	MAF bZIP transcription factor B	20q12	Not mentioned	Non-syndromic	GWAS	rs13041247, rs11696257			Hispanic & non-Hispanic white	Heterogenous				734	1164		Yes			Significant associations were found for rs13041247 which is downstream of MAFB (p = 1.44 × 10−11) and rs560426 which is in intron 6 of ABCA4 (p= 5.01 × 10−13)
4103	ABCA4	ATP binding cassette subfamily A member 4	1p22.1	Not mentioned	Non-syndromic	GWAS				European and southeast Asian	Heterogenous				1109	Not mentioned		Yes				4103		2013-03-01
	IRF6	Interferon regulatory factor 6	1q32.2	Not mentioned	Non-syndromic	GWAS		1269	Maternal smoking	European and southeast Asian	Heterogenous				1108	Not mentioned		Yes
	MAFB	MAF bZIP transcription factor B	20q12	Not mentioned	Non-syndromic	GWAS				European and southeast Asian	Heterogenous				1110	Not mentioned		Yes
	No gene mentioned		8q24	Not mentioned	Non-syndromic	GWAS		53		European and southeast Asian	Heterogenous				1111	Not mentioned		Yes
4221	ABCA4	ATP binding cassette subfamily A member 4	1p22.1	Not mentioned	Non-syndromic	GWAS		17		Honduran	Homogenous				488	99		Yes			Seven SNPs demonstrated association in at least one model in the Honduran population	4221		2012-07-01
	FOXE1	Forkhead box E1	9q22.23	Not mentioned	Non-syndromic	GWAS				Honduran	Homogenous				488	99		Yes			Seven SNPs demonstrated association in at least one model in the Honduran population
	MAFB	MAF bZIP transcription factor B	20q12	Not mentioned	Non-syndromic	GWAS				Honduran	Homogenous				488	99		Yes			Seven SNPs demonstrated association in at least one model in the Honduran population
6096	ABCA4	ATP binding cassette subfamily A member 4	1p22.1	1995-2014	Non-syndromic	Next generation sequencing				Taiwanese	Homogenous				103	100		Yes			Most frequent risk loci in nonsyndromic orofacial clefts in the Taiwanese population	6096		2016-08-01
	MYH9	Myosin heavy chain 9	22q12.3	1995-2015	Non-syndromic	Next generation sequencing				Taiwanese	Homogenous				103	100		Yes			Most frequent risk loci in nonsyndromic orofacial clefts in the Taiwanese population
3508	ALDH1L1	Aldehyde dehydrogenase 1 family member L1	3q21.3	Not mentioned	Non-syndromic	Genotyping	rs4646750	504		Not mentioned	Not mentioned				330	367		Yes	OR=3.8		This comprehensive study provides further direction on candidate loci to help disentangle the folate-related developmental phenomena in human clefting risk	3508		2016-09-01
	AHCYL2	Adenosylhomocysteinase like 2	7q32.1	Not mentioned	Non-syndromic	Genotyping	rs1095423			Not mentioned	Not mentioned				330	367		Yes	OR=3.0		This comprehensive study provides further direction on candidate loci to help disentangle the folate-related developmental phenomena in human clefting risk
	BHMT	Betaine--homocysteine S-methyltransferase	5q14.1	Not mentioned	Non-syndromic	Genotyping	rs60340837			Not mentioned	Not mentioned				330	367		Yes			This comprehensive study provides further direction on candidate loci to help disentangle the folate-related developmental phenomena in human clefting risk
	CBS	Cystathionine-beta-synthase	21q22.3	Not mentioned	Non-syndromic	Genotyping	rs2851391			Not mentioned	Not mentioned				330	367		Yes	OR=3.6		This comprehensive study provides further direction on candidate loci to help disentangle the folate-related developmental phenomena in human clefting risk
	TCN2	Transcobalamin 2	22q12.2	Not mentioned	Non-syndromic	Genotyping	rs1801198			Not mentioned	Not mentioned				330	367		Yes	OR=2.8		This comprehensive study provides further direction on candidate loci to help disentangle the folate-related developmental phenomena in human clefting risk
3587	ARHGAP29	Rho GTPase activating protein 29	1p22.1	Not mentioned	Non-syndromic	GWAS				Multiethnic	Heterogenous				832	1700		Yes			Reported in previous GWASs	3587		2016-03-01
	FAM49A	Family with sequence similarity 49 member A	2p24.2	Not mentioned	Non-syndromic	GWAS				Multiethnic	Heterogenous				832	1700		Yes		P=4.22E−8	Revealed novel associations
	IRF6	Interferon regulatory factor 6	1q32.2	Not mentioned	Non-syndromic	GWAS				Multiethnic	Heterogenous				832	1700		Yes			Reported in previous GWASs
	NTN1	Netrin 1	17p13.1	Not mentioned	Non-syndromic	GWAS				Multiethnic	Heterogenous				832	1700		Yes			Reported in previous GWASs
	PAX7	Paired box 7	1p36.13	Not mentioned	Non-syndromic	GWAS				Multiethnic	Heterogenous				832	1700		Yes			Reported in previous GWASs
	RHPN2	Rhophilin Rho-GTPase binding protein 2	19q13.11	Not mentioned	Non-syndromic	GWAS				Multiethnic	Heterogenous				832	1700		Yes		P=4.17E−8	Revealed novel associations
	No gene mentioned		8q24	Not mentioned	Non-syndromic	GWAS				Multiethnic	Heterogenous				832	1700		Yes			Reported in previous GWASs
	No gene mentioned		17q23	Not mentioned	Non-syndromic	GWAS				Multiethnic	Heterogenous				832	1700		Yes		P=2.92E−8	Stratification by ancestry group revealed a novel association with a region on 17q23
4469	ASL	Argininosuccinate lyase	7q11.21	Not mentioned	Non-syndromic	PCR-RELP				Not mentioned	Not mentioned				172	188		Yes				4469		2010-08-01
	ASS1	Argininosuccinate synthase 1	9q34.11	Not mentioned	Non-syndromic	PCR-RELP	rs7860909			Not mentioned	Not mentioned				172	188		Yes	OR=1.768	P=0.012
	SLC25A13	Solute carrier family 25 member 13	7q21.3	Not mentioned	Non-syndromic	PCR-RELP	rs10252573			Not mentioned	Not mentioned				172	188		Yes		P=0.002
4741	AXIN2	Axin 2	17q24.1	Not mentioned	Syndromic	Genotyping			Tooth agenesis	Brazil	Homogenous				500	500		Yes		P=0.006	Comparison of cleft subphenotypes with tooth agenesis and controls revealed borderline associations for CDH1 (P=0.008) and AXIN2 (P=0.01) with unilateral right cleft lip/palate with tooth agenesis	4741		2009-02-01
	CDH1	Cadhelin 1	16q22.1	Not mentioned	Syndromic	Genotyping				Brazil	Homogenous				500	500		Yes		p=0.03, P=0.04	Comparison of cleft subphenotypes with tooth agenesis and controls revealed borderline associations for CDH1 (P=0.008) and AXIN2 (P=0.01) with unilateral right cleft lip/palate with tooth agenesis
B
4374	BAALC	BAALC, MAP3K1 and KLF4 binding	8q22.3	Not mentioned	Non-syndromic	GWAS				European, Asian, African	Heterogenous				554 trios		F=56%	Yes			These results emphasize the need to consider G×E interaction when searching for genes influencing risk to complex and heterogeneous disorders, such as non-syndromic CP	4374		2011-05-01
	MLLT3	MLLT3, super elongation complex subunit	9p21.3	Not mentioned	Non-syndromic	GWAS			Aaternal smoking, alchohol consumption, vitamin supply	European, Asian, African	Heterogenous				550 trios		F=56%	Yes			These results emphasize the need to consider G×E interaction when searching for genes influencing risk to complex and heterogeneous disorders, such as non-syndromic CP	.
	SMC2	Structural maintenance of chomosomes 2	9q31.1	Not mentioned	Non-syndromic	GWAS				European, Asian, African	Heterogenous				551 trios		F=56%	Yes			These results emphasize the need to consider G×E interaction when searching for genes influencing risk to complex and heterogeneous disorders, such as non-syndromic CP	.
	TBK1	TANK binding kinase 1	12q14.2	Not mentioned	Non-syndromic	GWAS				European, Asian, African	Heterogenous				552 trios		F=56%	Yes			These results emphasize the need to consider G×E interaction when searching for genes influencing risk to complex and heterogeneous disorders, such as non-syndromic CP	.
	ZNF236	Zinc finger protein 236	18q23	Not mentioned	Non-syndromic	GWAS				European, Asian, African	Heterogenous				553 trios		F=56%	Yes			These results emphasize the need to consider G×E interaction when searching for genes influencing risk to complex and heterogeneous disorders, such as non-syndromic CP	.
5166	BCL3	B-cell CLL/lymphoma 3	19q13.32	Not mentioned	Non-syndromic	Genotyping		10		Chilean	Homogenous				56	59		Yes			The nature of the genetic contribution to the etiology of NSCLP is still being studied and remains unresolved	5166		2004-03-01
	No gene mentioned		6p22.2	Not mentioned	Non-syndromic	Genotyping				Chilean	Homogenous				56	59		Yes			The nature of the genetic contribution to the etiology of NSCLP is still being studied and remains unresolved
3776	BHMT	Betaine--homocysteine S-methyltransferase	5q14.1	Not mentioned	Non-syndromic	Genotyping	rs3733890	1		Chinese	Homogenous				481	558	M=624, F=417	Yes			The interaction of MTR and BHMT genes play a vital role in the pathogenesis of NSCL/P in Chinese population	3776		2015-02-01
	MTR	5-methyltetrahydrofolate-homocysteine methyltransferase	1q43	Not mentioned	Non-syndromic	Genotyping	rs955516	1		Chinese	Homogenous				481	558	M=624, F=416	Yes			The interaction of MTR and BHMT genes play a vital role in the pathogenesis of NSCL/P in Chinese population	.
	TCN2	Transcobalamin 2	22q12.2	Not mentioned	Non-syndromic	Genotyping		1	Periconceptional intake of folate may reduce the risk of NSCL/P	Chinese	Homogenous				481	558	M=624, F=415	No			No association found
4603	BHMT	Betaine--homocysteine S-methyltransferase	5q14.1	Not mentioned	Non-syndromic	Genotyping	rs3733890	16 variants	Folic acid & choline supplementation	Polish	Homogenous				Not mentioned	Not mentioned		Yes	OR=0.1450	P=0.0005	Association observed	4603		2010-12-01
	PCYT1A	Phosphate cytidylyltransferase 1, choline, alpha	3q29	Not mentioned	Non-syndromic	Genotyping	rs7639752			Polish	Homogenous				Not mentioned	Not mentioned		Yes	OR=1.891	P=0.011	the Multifactor Dimensionality Reduction (MDR) analysis showed a significant epistatic interaction between MTHFR (rs1801133), MTR (rs1805087), and PEMT (rs4646406) in NCL/P susceptibility
4475	BHMT	Betaine--homocysteine S-methyltransferase	5q14.1	Not mentioned	Non-syndromic	Genotyping		18rs625879		Caucasian/Polish origin	Homogenous				Not mentioned	180		Yes			Association found	4475		2010-07-01
	BHMT2	Betaine--homocysteine S-methyltransferase 2	5q14.1	Not mentioned	Non-syndromic	Genotyping				Caucasian/Polish origin	Homogenous				Not mentioned	181		Yes			Association found
3510	BMP2	Bone morphogenetic protien 2	20p12.3	Not mentioned	Non-syndromic	PCR-RFLP	rs235768 A > T	2		Iranian	Homogenous				107	186		Yes	OR=3.0	P=0.009	The BMP2 rs235768 A > T and BMP4 rs17563 T > C polymorphisms could be considered as the risk factor for non-syndromic CL/P in Iranian population	3510		2016-08-01
	BMP4	Bone morphogenetic protein 4	14q22.2	Not mentioned	Non-syndromic	PCR-RFLP	rs17563 T > C			Iranian	Homogenous				107	186		Yes	OR=3.7	P=0.008	The BMP2 rs235768 A > T and BMP4 rs17563 T > C polymorphisms could be considered as the risk factor for non-syndromic CL/P in Iranian population
4144	BMP4	Bone morphogenetic protein 4	14q22.2	Not mentioned	Non-syndromic	Genotyping	rs17563			Brazilian	Homogenous				382	436		Yes		P=0.0007	Association found	4144		2012-12-01
C
4146	CDH1	Cadhelin 1	16q22.1	Not mentioned	Non-syndromic	PCR	rs16260AC, rs16260AA			Iranian	Homogenous	43	26	31	100	100		Yes	OR=3.02/8.05	P=0.0001	No significant difference was found between case and control groups regarding CDH1 rs11642413 polymorphism	4146		2012-12-01
	MSX1	msh homeobox gene 1	4p16.2	Not mentioned	Non-syndromic	PCR	rs12532AG, rs12532GG			Iranian	Homogenous	43	26	31	100	100		Yes	OR=2.82/8.42	P=0.0001	No significant differences of genotype frequencies for rs3775261 were found between the groups (χ2 = 1.40, P = 0.496).
4473	COL2A1	Collagen type II alpha 1 chain	12q13.11	Not mentioned	Non-syndromic	Genotyping	rs1793949	1		Estonian, Latvian, and Lithuanian population	Heterogenous				104	606		Yes		P=0.000726	The strongest epistatic interactions were observed between MSX1 and BMP2, FGF1 and PVRL2, and COL2A1 and FGF2 genes	4473		2010-07-01
	COL11A2	Collagen type XI alpha 2 chain	6p21.32	Not mentioned	Non-syndromic	Genotyping				Estonian, Latvian, and Lithuanian population	Heterogenous				104	606		Yes			The strongest epistatic interactions were observed between MSX1 and BMP2, FGF1 and PVRL2, and COL2A1 and FGF2 genes
	IRF6	Interferon regulatory factor 6	1q32.2	Not mentioned	Non-syndromic	Genotyping	rs17389541			Estonian, Latvian, and Lithuanian population	Heterogenous				104	606		Yes		P=0.000545	The strongest epistatic interactions were observed between MSX1 and BMP2, FGF1 and PVRL2, and COL2A1 and FGF2 genes
4425	CRISPLD1	Cysteine rich secretory protein LCCL domain containing 1	8q21.13	Not mentioned	Non-syndromic	Genotyping		1	Folic Acid consumption	Hispanic & Non-Hispanic	Heterogenous				Not mentioned	Not mentioned		Yes			Interactions were detected between CRISPLD1/CRISPLD2 SNPs and variation in folate pathway genes	4425		2010-11-01
	CRISPLD2	Cysteine rich secretory protein LCCL domain containing 2	16q24.1	Not mentioned	Non-syndromic	Genotyping				Hispanic & Non-Hispanic	Heterogenous				Not mentioned	Not mentioned		Yes			Interactions were detected between CRISPLD1/CRISPLD2 SNPs and variation in folate pathway genes
3543	CRISPLD2	Cysteine rich secretory protein LCCL domain containing 2	16q24.1	Not mentioned	Non-syndromic	Genotyping	rs4783099	4		Brazilian	Homogenous		549	236	785	693		Yes	OR=1.31	P=0.01	CRISPLD2 rs4783099 may represent a risk factor for NSCPO while JARID2 rs2237138 shows a protective effect against NSCL ± P in the Brazilian population	3543		2016-06-01
4695	CYP1B1	Cytochrom P450 family 1 subfamily B member 1	2p22.2	1996 - 2001	Both: syndromic & non-syndromic	Genotyping, DNA sequencing		1221		Norway, Danish	Heterogenous				478 trios	516		Yes			Suggest the potential roles of genes or regulatory elements contained within deleted regions in the etiology of clefting	4695		2009-01-01
	FGF10	Fibroblast growth factor 10	5p12	1996 - 2002	Both: syndromic & non-syndromic	Genotyping, DNA sequencing				Norway, Danish	Heterogenous				479 trios	517		Yes			Suggest the potential roles of genes or regulatory elements contained within deleted regions in the etiology of clefting	.
	SP8	Sp8 transcription factor	7p21.1	1996 - 2003	Both: syndromic & non-syndromic	Genotyping, DNA sequencing				Norway, Danish	Heterogenous				480 trios	518		Yes			Suggest the potential roles of genes or regulatory elements contained within deleted regions in the etiology of clefting	.
	SUMO1	Small ubiquitin-like modifier 1	2q33.1	1996 - 2004	Both: syndromic & non-syndromic	Genotyping, DNA sequencing				Norway, Danish	Heterogenous				481 trios	519		Yes			Suggest the potential roles of genes or regulatory elements contained within deleted regions in the etiology of clefting	.
	TBX1	T-box 1	22q11.21	1996 - 2005	Both: syndromic & non-syndromic	Genotyping, DNA sequencing				Norway, Danish	Heterogenous				482 trios	520		Yes			Suggest the potential roles of genes or regulatory elements contained within deleted regions in the etiology of clefting	.
	TFAP2A	Transcription factor AP-2 alpha	6p24.3	1996 - 2006	Both: syndromic & non-syndromic	Genotyping, DNA sequencing				Norway, Danish	Heterogenous				483 trios	521		Yes			Suggest the potential roles of genes or regulatory elements contained within deleted regions in the etiology of clefting	.
	UGT1A7	UDP glucuronosyltransferase family 1 member A7	2q37.1	1996 - 2007	Both: syndromic & non-syndromic	Genotyping, DNA sequencing				Norway, Danish	Heterogenous				484 trios	522		Yes			Suggest the potential roles of genes or regulatory elements contained within deleted regions in the etiology of clefting	.
4915	CYP1A1	Cytochrom P450 family 1 subfamily A member 1	15q24.1	12/1991 - 08/1994, 1987 - 2002	Non-syndromic	Genotyping		25	Maternal smoking	Denmark & Iowa	Heterogenous	259	358	279	Not mentioned	Not mentioned		Yes			Gene-expression analysis demonstrated expression of GSTT1 in human embryonic craniofacial tissues during the relevant developmental interval	4915		2006-12-01
	GSTT1	Glutathion S-transferases theta 1	22q11.23	12/1991 - 08/1994, 1987 - 2003	Non-syndromic	Genotyping				Denmark & Iowa	Heterogenous	259	358	279	Not mentioned	Not mentioned		Yes		P=0.03, P=0.002	Gene-expression analysis demonstrated expression of GSTT1 in human embryonic craniofacial tissues during the relevant developmental interval
	NAT2	N-acetyltransferase 2	8q22	12/1991 - 08/1994, 1987 - 2001	Non-syndromic	Genotyping				Denmark & Iowa	Heterogenous	259	358	279	Not mentioned	Not mentioned		Yes	OR=1.53, 1.62	P=0.00003	Gene-expression analysis demonstrated expression of GSTT1 in human embryonic craniofacial tissues during the relevant developmental interval
D
4301	DDC	Dopa decarboxylase	7p12.2-p12.1	1996-2002	Non-syndromic	Genotyping				Norway	Heterogenous		377	196	Not mentioned	762		Yes			The direct association of the DDChaplotype with CL/P suggests that this haplotype may either have direct effects on clefts or it may influence clefting risks through other yet unexplored risk behavior(s)	4301		2012-02-01
4197	DVL3	dishevelled segment polarity protein 3	3q27.1	Not mentioned	Non-syndromic	Genotyping	rs35594616	19		Polish	Homogenous				Not mentioned	Not mentioned		Yes	OR=1.90	P<0.0001	Association found	4197		2012-08-01
E
4715	ERBB2	erb-b2 receptor tyrosine kinase 2	17q12	Not mentioned	Non-syndromic	GWAS	rs1810132	1		Multiethnic	Heterogenous				128	391		Yes		P=0.0006	Significant over-transmission was seen for a SNP	4715		2008-09-01
	IRF6	Not mentioned	1q32.2	Not mentioned	Non-syndromic	GWAS				Multiethnic	Heterogenous				128	391		Yes			Significant over-transmission was seen for a SNP
	No gene mentioned		6q21-q23	Not mentioned	Non-syndromic	GWAS				Multiethnic	Heterogenous				128	391		Yes			Significant over-transmission was seen for a SNP
F
4823	FGF2	Fibroblast growth factor 2	4q28.1	Not mentioned	Non-syndromic	Genotyping		55 Variants		Philippines & Iowa	Heterogenous	3	162		Not mentioned	Not mentioned	Total=184	Yes			Additionally, 15 NS CLP patients had a combination of coding mutations and CNE variants, suggesting that an accumulation of variants in the FGF signaling pathway may contribute to clefting	4823		2007-12-01
	FGF3	Fibroblast growth factor 3	11q13.3	Not mentioned	Non-syndromic	Genotyping				Philippines & Iowa	Heterogenous	3	162		Not mentioned	Not mentioned	Total=185	Yes			Additionally, 15 NS CLP patients had a combination of coding mutations and CNE variants, suggesting that an accumulation of variants in the FGF signaling pathway may contribute to clefting
	FGF4	Fibroblast growth factor 4	11q13.3	Not mentioned	Non-syndromic	Genotyping				Philippines & Iowa	Heterogenous	3	162		Not mentioned	Not mentioned	Total=186	Yes			Additionally, 15 NS CLP patients had a combination of coding mutations and CNE variants, suggesting that an accumulation of variants in the FGF signaling pathway may contribute to clefting
	FGF7	Fibroblast growth factor 7	15q21.2	Not mentioned	Non-syndromic	Genotyping				Philippines & Iowa	Heterogenous	3	162		Not mentioned	Not mentioned	Total=187	Yes			Additionally, 15 NS CLP patients had a combination of coding mutations and CNE variants, suggesting that an accumulation of variants in the FGF signaling pathway may contribute to clefting
	FGF8	Fibroblast growth factor 8	10q24.32	Not mentioned	Non-syndromic	Genotyping				Philippines & Iowa	Heterogenous	3	162		Not mentioned	Not mentioned	Total=188	Yes			Additionally, 15 NS CLP patients had a combination of coding mutations and CNE variants, suggesting that an accumulation of variants in the FGF signaling pathway may contribute to clefting
	FGF9	Fibroblast growth factor 9	13q12.11	Not mentioned	Non-syndromic	Genotyping				Philippines & Iowa	Heterogenous	3	162		Not mentioned	Not mentioned	Total=189	Yes			Additionally, 15 NS CLP patients had a combination of coding mutations and CNE variants, suggesting that an accumulation of variants in the FGF signaling pathway may contribute to clefting
	FGF10	Fibroblast growth factor 10	5p12	Not mentioned	Non-syndromic	Genotyping				Philippines & Iowa	Heterogenous	3	162		Not mentioned	Not mentioned	Total=190	Yes			Additionally, 15 NS CLP patients had a combination of coding mutations and CNE variants, suggesting that an accumulation of variants in the FGF signaling pathway may contribute to clefting
	FGF18	Fibroblast growth factor 18	5q35.1	Not mentioned	Non-syndromic	Genotyping				Philippines & Iowa	Heterogenous	3	162		Not mentioned	Not mentioned	Total=191	Yes			Additionally, 15 NS CLP patients had a combination of coding mutations and CNE variants, suggesting that an accumulation of variants in the FGF signaling pathway may contribute to clefting
	FGFR1	Fibroblast growth factor receptor 1	8p11.23	Not mentioned	Non-syndromic	Genotyping				Philippines & Iowa	Heterogenous	3	162		Not mentioned	Not mentioned	Total=185	Yes			Additionally, 15 NS CLP patients had a combination of coding mutations and CNE variants, suggesting that an accumulation of variants in the FGF signaling pathway may contribute to clefting
	FGFR2	Fibroblast growth factor receptor 2	10q26.13	Not mentioned	Non-syndromic	Genotyping				Philippines & Iowa	Heterogenous	3	162		Not mentioned	Not mentioned	Total=186	Yes			Additionally, 15 NS CLP patients had a combination of coding mutations and CNE variants, suggesting that an accumulation of variants in the FGF signaling pathway may contribute to clefting
	FGFR3	Fibroblast growth factor receptor 3	4p16.3	Not mentioned	Non-syndromic	Genotyping				Philippines & Iowa	Heterogenous	3	162		Not mentioned	Not mentioned	Total=187	Yes			Additionally, 15 NS CLP patients had a combination of coding mutations and CNE variants, suggesting that an accumulation of variants in the FGF signaling pathway may contribute to clefting
3949	FGF1	Fibroblast growth factor 1	5q31.3	Not mentioned	Non-syndromic	PCR	rs34010	1		Iranian	Homogenous				100	100		Yes	OR=0.36	P=0.001	Associated with a reduced risk of NS-CL/P	3949		2014-01-01
	FGFR1	Fibroblast growth factor receptor 1	4p16.3	Not mentioned	Non-syndromic	PCR		1		Iranian	Homogenous				100	100		Yes			FGF1/FGFR1 genotype combinations were associated with a lower risk of NS-CL/P
4317	FGF19	Fibroblast growth factor 19	5q31.3	Not mentioned	Non-syndromic	Genotyping		10genes/122 SNP	Aaternal smoking, alcohol, vitamin supplementation	Asian & Myrland	Heterogenous				297	Not mentioned		Yes			We also found suggestive evidence of maternal genotypic effects for markers in FGF2 and FGF10 among Asian trios	4317		2011-11-01
	FGF2	Fibroblast growth factor 2	4q28.1	Not mentioned	Non-syndromic	Genotyping		10genes/122 SNP		Asian & Myrland	Heterogenous				298	Not mentioned		Yes			We also found suggestive evidence of maternal genotypic effects for markers in FGF2 and FGF10 among Asian trios
	FGF10	Fibroblast growth factor 10	5p12	Not mentioned	Non-syndromic	Genotyping		10genes/122 SNP		Asian & Myrland	Heterogenous				299	Not mentioned		Yes			We also found suggestive evidence of maternal genotypic effects for markers in FGF2 and FGF10 among Asian trios
	FGFR1	Fibroblast growth factor receptor1	8p11.23	Not mentioned	Non-syndromic	Genotyping		10genes/122 SNP		Asian & Myrland	Heterogenous				300	Not mentioned		Yes			We also found suggestive evidence of maternal genotypic effects for markers in FGF2 and FGF10 among Asian trios
	FGFR2	Fibroblast growth factor receptor 2	10q26.13	Not mentioned	Non-syndromic	Genotyping		10genes/122 SNP		Asian & Myrland	Heterogenous				301	Not mentioned		Yes			We also found suggestive evidence of maternal genotypic effects for markers in FGF2 and FGF10 among Asian trios
4398	FGF1	Fibroblast growth factor 1	5q31.3	Not mentioned	Non-syndromic	Genotyping	rs34010			Estonian, Latvian, Lithuanian	Heterogenous				300	606		Yes		P=4.56E-4	Our results provide for the first time evidence implicating FGF1 in the occurrence of CL/P, and support TIMP2 and WNT9B as novel loci predisposing to CL/P	4398		2011-04-01
	FOXE1	Forkhead box E1	9q22.23	Not mentioned	Non-syndromic	Genotyping	rs7860144			Estonian, Latvian, Lithuanian	Heterogenous				300	606		Yes		P=0.0021	Our results provide for the first time evidence implicating FGF1 in the occurrence of CL/P, and support TIMP2 and WNT9B as novel loci predisposing to CL/P
	TIMP2	TIMP metallopeptidase inhibitor 2	17q25.3	Not mentioned	Non-syndromic	Genotyping				Estonian, Latvian, Lithuanian	Heterogenous				300	606		Yes			Our results provide for the first time evidence implicating FGF1 in the occurrence of CL/P, and support TIMP2 and WNT9B as novel loci predisposing to CL/P
4606	FGF18	Fibroblast growth factor 18	5q35.1	Not mentioned	Non-syndromic	HRR, FBAT, TDT	rs4043716			Chinese population	Homogenous				75	75		Yes			Association obsereved	4606		2009-08-01
4485	FOXE1	Forkhead box E1	9q22.23	Not mentioned	Non-syndromic	Genotyping		50		US, Spain, Turkey, Guatemala, China	Heterogenous				Not mentioned	Not mentioned		Yes				4485		2010-07-01
	PTCH1	Patched 1	9q22.32	Not mentioned	Non-syndromic	Genotyping				US, Spain, Turkey, Guatemala, China	Heterogenous				Not mentioned	Not mentioned		Yes
	STOM	Stomatin	9q33.2	Not mentioned	Non-syndromic	Genotyping	rs306796			US, Spain, Turkey, Guatemala, China	Heterogenous				Not mentioned	Not mentioned		Yes		P=0.002
G
4723	GABRB3	Gamma-aminobutyric acid type A receptor beta 3 subunit	15q12	1/1/87-12/31/91	Non-syndromic	Genotyping		9		Iawa & Filipino population	Heterogenous				Not mentioned	Not mentioned		Yes		P=0.0007, 0.001	We did not find evidence for interaction between GABRB3 and GAD67 in our data, borderline association found only in Iowa population	4723		2008-11-01
	GAD1	Glutamate decarboxylase 1	2q31.1	1/1/87-12/31/92	Non-syndromic	Genotyping		2		Iawa & Filipino population	Heterogenous				Not mentioned	Not mentioned		Yes			We did not find evidence for interaction between GABRB3 and GAD67 in our data, borderline association found only in Iowa population
4735	GDF6	Growth differentition factor 6	8q22.1	Not mentioned	Non-syndromic	Genotyping				Hispanic, non-Hispanic, African American	Heterogenous				Not mentioned	Not mentioned		Yes			Association analyses from these genes yielded marginally significant P-values for SNPs in SDC2 and GDF6(0.01≤P<0.05)	4735		2008-08-01
	MYH9	Myosin heavy chain 9	22q12.3	Not mentioned	Non-syndromic	Genotyping				Hispanic, non-Hispanic, African American	Heterogenous				Not mentioned	Not mentioned		Yes			Association analyses from these genes yielded marginally significant P-values for SNPs in SDC2 and GDF6(0.01≤P<0.05)
	SDC2	Syndecan 2	8q22.1	Not mentioned	Non-syndromic	Genotyping				Hispanic, non-Hispanic, African American	Heterogenous				Not mentioned	Not mentioned		Yes			Association analyses from these genes yielded marginally significant P-values for SNPs in SDC2 and GDF6(0.01≤P<0.05)
5340	GSTT1	Glutathione S-transferase theta 1	22q11.23	Not mentioned	Non-syndromic	Genotyping			Mothers who smoked and carried the GSTT1-null genotype, however, had an increased risk for having a child with oral clefting compared with nonsmokers with the wild-type genotype	Not mentioned	Not mentioned				113	104		Yes	OR=3.2		Risk was almost five times greater (odds ratio = 4.9; 95% confidence interval = 0.7–36.9) in mothers and infants both having the GSTT1-null genotype compared with both having the wild-type genotype	.
I
3637	IRF6	Interferon regulatory factor 6	1q32.2	Not mentioned	Non-syndromic	PCR, TaqMan assay	rs2235371	2		Brazillian	Heterogenous	32	186	41	259	414		Yes		P=0.0016	IRF6 haplotype analysis showed that the G/A haplotype increased the risk for cleft in children	3637		2016-02-01
	No gene mentioned		8q24	Not mentioned	Non-syndromic	PCR, TaqMan assay	rs987525	1		Brazillian	Heterogenous	32	186	41	259	414		Yes		P=0.0462	Association between the A allele and the CLP + CL group
3795	IRF6	Interferon regulatory factor 6	1q32.2	2011- 2012	Non-syndromic	Next generation sequencing	rs7545538	12		Xinjiang Uyghur	Homogenous				100	60		Yes	OR=2.5	P=0.021	Genetic polymorphism of the IRF6 gene is associated with increased risk of nsCLP	3795		2015-01-01
	IRF7	Interferon regulatory factor 7	11p15.5	2011- 2013	Non-syndromic	Next generation sequencing	rs2235377, rs2235371			Xinjiang Uyghur	Homogenous				100	60		Yes		P= 0.037	Differed significantly in dominant and over-dominant models of inheritance
4041	IRF6	Interferon regulatory factor 6	1q32.2	2008-2012	Non-syndromic	PCR	rs2235371	12		Northeast China	Homogenous				236	400		Yes		P=0.003	Associations between other genes (BCL3, TGFB3, MTHFR, PVRL1 and SUMO1) and NSCL/P were not detected	4041		2013-08-01
	TGFA	Transforming growth factor alpha	2p13.3	2008-2012	Non-syndromic	PCR	rs3771494	12		Northeast China	Homogenous				236	400		Yes	OR=1.88	P=0.0001	Associations between other genes (BCL3, TGFB3, MTHFR, PVRL1 and SUMO1) and NSCL/P were not detected
4044	IRF6	Interferon regulatory factor 6	1q32.2	2010-2012	Non-syndromic	Genotyping	4	19		Han Ghinese	Homogenous				204	226	Ratio 1:0.73	Yes		4	The study provided additional understanding of IRF6 variations in patients with NSCL/P and suggested that interactions between the IRF6 and PAX9 genes are potentially important for susceptibility to NSCL/P	4044		2013-08-01
	PAX9	Paired box 9	14q13.3	2010-2013	Non-syndromic	Genotyping	rs17176643			Han Ghinese	Homogenous				204	226	Ratio 1:0.74	Yes		P=0.0199	The study provided additional understanding of IRF6 variations in patients with NSCL/P and suggested that interactions between the IRF6 and PAX9 genes are potentially important for susceptibility to NSCL/P
4366	IRF6	Interferon regulatory factor 6	1q32.2	Not mentioned	Non-syndromic	Genotyping	2			North Chinese	Homogenous				175	160		Yes (rs642961)			We observed a significant correlation between IRF6 rs642961 and NSCLP, and a lack of association between IRF6 rs2235371	4366		2011-06-01
4489	IRF6	Interferon regulatory factor 6	1q32.2	Not mentioned	Non-syndromic	GWAS		4		Mesoamerican	Homogenous				149	303		Yes			Association observed	4489		2010-06-01
	No gene mentioned		8q24	Not mentioned	Non-syndromic	GWAS				Mesoamerican	Homogenous				149	303		Yes			Association observed
	No gene mentioned		10q25	Not mentioned	Non-syndromic	GWAS				Mesoamerican	Homogenous				149	303		Yes			Association observed
4491	IRF6	Interferon regulatory factor 6	1q32.2	Not mentioned	Non-syndromic	Genotyping	rs642961	18		Polish	Homogenous		175		Not mentioned	Not mentioned		Yes	OR=1.635	P=0.005	Association observed	4491		2010-06-01
	No gene mentioned		8q24	Not mentioned	Non-syndromic	Genotyping				Polish	Homogenous		176		Not mentioned	Not mentioned		Yes			Association observed
4656	IRF6	Interferon regulatory factor 6	1q32.2	Not mentioned	Non-syndromic	Genotyping	G820A			Indian	Homogenous				323	214	M=226, F=97	Yes			Combined genotypes IRF6 GG=MTHFR 677CT together form greater risk for NSCL=P	4656		2009-06-01
	MTHFR	Methylenetetrahydrofolate reductase	1p36.22	Not mentioned	Non-syndromic	Genotyping	C677T			Indian	Homogenous				323	214	M=226, F=98	Yes	OR=4.30		Combined genotypes IRF6 GG=MTHFR 677CT together form greater risk for NSCL=P
7331	IRF6	Interferon regulatory factor 6	1q32.2	Not mentioned	Non- syndromic	PCR		2		Asian	Heterogenous				50	Not mentioned		Yes			Contribution of IRF6 in the etiology of NSCL/P in populations of Asian ancestry	7331		2009-01-01
J
4707	JADE1	Jade family PHD finger 1	4q28.2	Not mentioned	Syndromic	Linkage disequilibrium investigation				Italian	Homogenous				91	148		Yes			No evidence of allelic association between marker alleles and NSCLP was found	4707		2008-11-01
	MID1	Midline 1	Xp22.2	Not mentioned	Syndromic	Linkage disequilibrium investigation				Italian	Homogenous				91	148		Yes			No evidence of allelic association between marker alleles and NSCLP was found
4969	JAG2	Jagged 2	14q32.33	2005	Non-syndromic	TDT				Guatemalan	Homogenous				156	Not mentioned		Yes		P=0.09, 0.04		4969		2006-05-01
	NECTIN1	Nectin cell adhesion molecule 1	11q23.3	2004	Non-syndromic	TDT	rs3829260			Guatemalan	Homogenous				155	Not mentioned		Yes		P=0.04, 0.02
	STAB2	Stabilin 2	12q23.3	2006	Non-syndromic	TDT				Guatemalan	Homogenous				157	Not mentioned		Yes		P=0.07
4487	JAG2	Jagged 2	14q32.33	Not mentioned	Non-syndromic	Genotyping	rs11624283	176SNPS/18Genes		Not mentioned	Not mentioned				153	205		Yes			The strongest association was observed for rs6446693 in the MSX1 region	4487		2010-05-01
	MSX1	msh homeobox gene 1	4p16.2	Not mentioned	Non-syndromic	Genotyping	rs6446693			Not mentioned	Not mentioned				153	205		Yes			The strongest association was observed for rs6446693 in the MSX1 region
	MTHFR	Methylenetetrahydrofolate reductase	1p36.22	Not mentioned	Non-syndromic	Genotyping				Not mentioned	Not mentioned				153	205		Yes			The strongest association was observed for rs6446693 in the MSX1 region
M
4280	MN1	MN1 proto-oncogene, transcriptional regulator	22q12.1	Not mentioned	Non-syndromic	Genotyping	rs5752638			German	Homogenous				103	279		Yes		P=0.075	Our results indicate a potential role of maternal smoking during pregnancy for the formation of SMCP	4280		2012-03-01
	TGFB3	Transforming growth factor beta 3	14q24.3	Not mentioned	Non-syndromic	Genotyping	rs3917192	24	Maternal smoking	German	Homogenous				103	279		Yes		p=0.053	Our results indicate a potential role of maternal smoking during pregnancy for the formation of SMCP
4225	MMP3	Matrix metalloproteinase 3	11q22.2	Not mentioned	Non-syndromic	Genotyping	rs522616			Brazil	Homogenous				494	413		Yes		P=0.002	Additional studies are still necessary to unveil the exact mechanism by which MMP3 and TIMP2 would contribute to a cleft phenotype	4225		2012-06-01
	TIMP2	TIMP metallopeptidase inhibitor 2	17q25.3	Not mentioned	Non-syndromic	Genotyping	rs8179096			Brazil	Homogenous				494	413		Yes		P=0.002	Additional studies are still necessary to unveil the exact mechanism by which MMP3 and TIMP2 would contribute to a cleft phenotype
4865	MMP3	Matrix metalloproteinase 3	11q22.2	Not mentioned	Non-syndromic	PCR				Brazil	Homogenous		139	24	170	225		Yes	OR=2.47	P=.00001	Association obsereved	4865		2007-10-01
5173	MMP25	Matrix metalloproteinase 25	16p13.3	Not mentioned	Non-syndromic	Genotyping				Texas	Homogenous				179	206		Yes		P=0.03	Sufficiently significant to warrant closer investigation	5173		2004-02-01
	No gene mentioned		10p13	Not mentioned	Non-syndromic	Genotyping				Texas	Homogenous				179	206		Yes		P=0.02	Sufficiently significant to warrant closer investigation
	No gene mentioned		3p21.2	Not mentioned	Non-syndromic	Genotyping				Texas	Homogenous				179	206		Yes		P=0.004	Sufficiently significant to warrant closer investigation
4344	MSX1	msh homeobox gene 1	4p16.2	since 2008	Non-syndromic	Genotyping	3 known variants +2 novel variants			Malay population	Homogenous				124	Not mentioned		Yes	OR=2.241	P=0.001	The G110G variant displayed a significant association between patients with non-syndromic cleft lip, with or without cleft palate, and normal controls	4344		2011-08-01
	TGFB3	Transforming growth factor beta 3	14q24.3	since 2009	Non-syndromic	Genotyping				Malay population	Homogenous				125	Not mentioned		Yes			Association found
5235	MSX1	msh homeobox gene 1	4p16.2	1996 - 2000	Non-syndromic	PCR	MSX1-CA	2		Norwegian	Homogenous		174	88	262	Not mentioned		Yes	RR=9.2		TGFA genotype was even stronger among children homozygous for the MSX1-CA A4 allele, raising the possibility of interaction between these two genes	5235		2003-04-01
	TGFA	Transforming growth factor alpha	2p13.3	1996 - 1998	Non-syndromic	PCR	Taq1	1		Norwegian	Homogenous		174	88	262	Not mentioned		Yes	RR=3.2		Possible recessive effect of the TGFA TaqI variant on the risk of CPO, with a 3-fold risk among children homozygous for the variant	.
5236	MSX1	msh homeobox gene 1	4p16.2	1998 - 2000	Non-syndromic	TDT				South American	Heterogenous				217	Not mentioned		Yes		P<0.05	Showed evidence of association with MSX1	5236		2003-04-01
5319	MSX1	msh homeobox gene 1	4p16.2	Not mentioned	Non-syndromic	Genotyping			MSX1 also showed evidence for interaction between infant’s genotype and maternal smoking	Maryland	Homogenous				Not mentioned	Not mentioned		Yes		P=0.03	MSX1 also showed evidence for interaction between infant’s genotype and maternal smoking	5319		2002-01-01
	TGFB3	Transforming growth factor beta 3	14q24.3	Not mentioned	Non-syndromic	Genotyping				Maryland	Homogenous				Not mentioned	Not mentioned		Yes		P=0.03	Risk of isolated, non-syndromic oral clefts
5511	MSX1	msh homeobox gene 1	4p16.2	Not mentioned	Non-syndromic	Linkage analysis				Caucasian	Heterogenous		133	61	194	Not mentioned		Yes			Involved in the pathogenesis of clefting	5511		1998-08-01
	TGFB3	Transforming growth factor beta 3	14q24.3	Not mentioned	Non-syndromic	Linkage analysis				Caucasian	Heterogenous		133	61	194	Not mentioned		Yes			Involved in the pathogenesis of clefting
4743	MTHFD1	Methylentetrahydrofolate dehydrogenase, cyclohydrolase and formyltetrahydrofolatesynthetase 1	14q23.3	1986 - 1990	Both: syndromic & non-syndromic	Genotyping	1958G-A			Irish population	Homogenous		536	426	Not mentioned	Not mentioned		Yes	OR=1.50	P=0.02	MTHFR 677 C→T could be a maternal risk factor for clefts but the association was not strong	4743		2008-09-01
	MTHFR	Methylenetetrahydrofolate reductase	1p36.22	1986 - 1991	Both: syndromic & non-syndromic	Genotyping	677C-T			Irish population	Homogenous		536	426	Not mentioned	Not mentioned		Yes	OR=1.50	P=0.03	MTHFR 677 C→T could be a maternal risk factor for clefts but the association was not strong
4455	MTHFD1	Methylentetrahydrofolate dehydrogenase, cyclohydrolase and formyltetrahydrofolatesynthetase 1	14q23.3	Not mentioned	Non-syndromic	PCR-RFLP	rs2236225	29		Not mentioned	Not mentioned				106	184		Yes				4455		2010-10-01
	MTHFR	Methylenetetrahydrofolate reductase	1p36.22	Not mentioned	Non-syndromic	PCR-RFLP	rs2274976		Folic Acid metabolism	Not mentioned	Not mentioned				106	184		Yes	OR=5.76	P=0.000001
	MTR	5-methyltetrahydrofolate-homocysteine methyltransferase	1q43	Not mentioned	Non-syndromic	PCR-RFLP				Not mentioned	Not mentioned				106	184		Yes
	SLC19A1	Solute carrier family 19 member 1	21q22.3	Not mentioned	Non-syndromic	PCR-RFLP	rs1051266			Not mentioned	Not mentioned				106	184		Yes
3715	MTHFR	Methylenetetrahydrofolate reductase	1p36.22	Not mentioned	Non-syndromic	PCR-RFLP	677TT	2	Lack of folate intake was a predisposing factor for having a child with oral clefts	Iranian	Homogenous				65	215		Yes	OR=4.118	P=0.001	Children carrying the 677TT variant of the MTHFR gene may have an increased risk of CL/P	3715		2014-11-01
3722	MTHFR	Methylenetetrahydrofolate reductase	1p36.22	2010- 2012	Non-syndromic	PCR-RFLP	c.1298A>C	2		Iranian	Homogenous				43	101		Yes	OR=4.2	P=0.005	c.1298A>C polymorphism of MTHFR gene may be a risk factor for the occurrence of nsCL/P in the Iranian population	3722		2014-04-01
4009	MTHFR	Methylenetetrahydrofolate reductase	1p36.22	Not mentioned	Non-syndromic	Genotyping	rs2274976		Maternal susceptibility	Brazilian	Homogenous		181		Not mentioned	478	M=101, F=80	Yes	OR=2.42	P=0.004	The presence of the rs2274976 A allele is a risk marker for the development of NSCL/P in the Brazilian population	4009		2013-11-01
	MTHFD1	Methylentetrahydrofolate dehydrogenase, cyclohydrolase and formyltetrahydrofolatesynthetase 1	14q23.3	Not mentioned	Non-syndromic	Genotyping	rs2236225			Brazilian	Homogenous		181		Not mentioned	478	M=101, F=81	Yes	OR=1.26	P=0.34	The presence of the rs2274976 A allele is a risk marker for the development of NSCL/P in the Brazilian population
4989	MTHFR	Methylenetetrahydrofolate reductase	1p36.22	2001 - 2004	Non-syndromic	TDT	C677T			Northern chinese	Homogenous				170	Not mentioned		Yes	OR=2.24	P<0.05		4989		2006-02-01
6539	MTHFR	Methylenetetrahydrofolate reductase	1p36.22	Not mentioned	Non-syndromic	PCR-RFLP	Al298C	1		Turkish	Homogenous				100	125		Yes			Significant risk factors for nsCL/P	6539		2013-07-01
	MTR	5-methyltetrahydrofolate-homocysteine methyltransferase	1q43	Not mentioned	Non-syndromic	PCR-RFLP	A2756G	1		Turkish	Homogenous				100	125		Yes			Significant risk factors for nsCL/P
7623	MTHFR	Methylenetetrahydrofolate reductase	1p36.22	2001 - 2005	Non-syndromic	TDT	C677T	1		Brazil	Homogenous				62 trios	Not mentioned		Yes			Results were suggestive of an association of the MTHFR-C677T polymorphism with NS-CL/P	7623		2006
3569	MTR	5-methyltetrahydrofolate-homocysteine methyltransferase	1q43	2012 - 2014	Non-syndromic	PCR-RFLP	A2756G	1		Han Chinese	Homogenous				147	129	M=162, F=114	Yes	OR=0.27	P<0.05	MTR A2756G, MTRR A66G, and MTHFR C677T polymorphisms may be related to NSCL/P, and interactions were detected between the MTR A2756G, MTRR A66G, and MTHFR C677T and A1298C polymorphisms	3569		2016-06-01
	MTRR	5-methyltetrahydrofolate-homocysteine methyltransferase reductase	5p15.31	2012 - 2015	Non-syndromic	PCR-RFLP	A66G	1		Han Chinese	Homogenous				147	129	M=162, F=115	Yes	OR=0.159	P<0.05	MTR A2756G, MTRR A66G, and MTHFR C677T polymorphisms may be related to NSCL/P, and interactions were detected between the MTR A2756G, MTRR A66G, and MTHFR C677T and A1298C polymorphisms	.
	MTHFR	Methylenetetrahydrofolate reductase	1p36.22	2012 - 2016	Non-syndromic	PCR-RFLP	C677T	2		Han Chinese	Homogenous				147	129	M=162, F=116	Yes	OR=0.343	P<0.05	MTR A2756G, MTRR A66G, and MTHFR C677T polymorphisms may be related to NSCL/P, and interactions were detected between the MTR A2756G, MTRR A66G, and MTHFR C677T and A1298C polymorphisms	.
3602	MTRR	5-methyltetrahydrofolate-homocysteine methyltransferase reductase	5p15.31	2009 - 2011	Non-syndromic	PCR, TaqMan assay	rs1801394	1	Multivariate analysis showed an association between MTRR and the subgroup that the mother smoked during pregnancy	Brazilizn	Homogenous				401	466		Yes		P=0.039	Multivariate analysis showed an association between MTRR and the subgroup that the mother smoked during pregnancy	3602		2015-11-01
	TCN2	Transcobalamin 2	22q12.2	2009 - 2012	Non-syndromic	PCR, TaqMan assay		1		Brazilizn	Homogenous				401	466		No			Did not demonstrate an association between TCN2 polymorphisms and NSCL/P
N
4085	NAT1	N-acetyltransferase 1	8q22	2010 - 2012	Non-syndromic	Genotyping	rs4921580	8	Alcohol, aadiation, maternal active smoking, passive smoking, drugs	Chinese	Homogenous				204	226	Ratio 1:0.73	Yes		P=0.0128	The NAT1 gene, the GGG haplotype, including rs2410545, rs4921580 and rs17693097, were significantly associated with NSCLP	4085		2013-05-01
	NAT2	N-acetyltransferase 2	8p22	2010 - 2013	Non-syndromic	Genotyping	rs1041983	5		Chinese	Homogenous				204	226	Ratio 1:0.74	Yes		P=0.040	The results showed evidence of weak association between the two SNPs of EYA1 (rs13260349 and rs2380716) and NSOC
5151	NAT1	N-acetyltransferase 1	8q22	Not mentioned	Non-syndromic	Genotyping	1088, 1095	2	Strongly associated with the risk of clefts among smoking mothers	California based	Homogenous				421	299		Yes	OR=4.2		NAT1 1088 and 1095 polymorphisms were strongly associated with the risk of clefts among smoking mothers	5151		2004-03-01
3836	NOG	Noggin	17q22	2006 - 2011	Non-syndromic	Mini-sequencing (SNAPSHOT) method	rs227731	1		Chinese	Homogenous				188	228	M=194, F=223	Yes		P=0.01	Associated with decreased NSCLP risk in a Northern Chinese population	3836		2014-10-01
P
3953	PAH	Phenylalanine hydroxylase	12q23.2	Not mentioned	Non-syndromic	Genotyping	rs74385331, rs12425434	10		Polish	Homogenous				263	270		Yes		P=0.005	Suggests the involvement of the PAH gene in the etiology of NSCL/P	3953		2014-01-01
4694	PAX3	Paired box 3	2q36.1	Not mentioned	Non-syndromic	TDT, TAT & PO-LRT		34	Maternal transmission	Maryland, Taiwan, Singapore & Korea	Heterogenous				Not mentioned	Not mentioned	Total 297	Yes	OR=1.74, 2.40	P=0.035, 0.012	TDT analysis showed one SNP (rs766325) in PAX7 yielding evidence of linkage and association when parent-of-origin was not considered, with an OR(transmission)=1.62 (P=0.003), and five SNPs in PAX6(including two pairs in near perfect linkage disequilibrium	4694		2009-01-01
	PAX6	Paired box 6	11p13	Not mentioned	Non-syndromic	TDT, TAT & PO-LRT				Maryland, Taiwan, Singapore & Korea	Heterogenous				Not mentioned	Not mentioned	Total 298	Yes			TDT analysis showed one SNP (rs766325) in PAX7 yielding evidence of linkage and association when parent-of-origin was not considered, with an OR(transmission)=1.62 (P=0.003), and five SNPs in PAX6(including two pairs in near perfect linkage disequilibrium
	PAX7	Paired box 7	1p36.13	Not mentioned	Non-syndromic	TDT, TAT & PO-LRT	rs766325O		Maternal transmission	Maryland, Taiwan, Singapore & Korea	Heterogenous				Not mentioned	Not mentioned	Total 299	Yes	OR=1.62	P=0.003	TDT analysis showed one SNP (rs766325) in PAX7 yielding evidence of linkage and association when parent-of-origin was not considered, with an OR(transmission)=1.62 (P=0.003), and five SNPs in PAX6(including two pairs in near perfect linkage disequilibrium
	PAX9	Paired box 9	14q13.3	Not mentioned	Non-syndromic	TDT, TAT & PO-LRT				Maryland, Taiwan, Singapore & Korea	Heterogenous				Not mentioned	Not mentioned	Total 300	Yes			TDT analysis showed one SNP (rs766325) in PAX7 yielding evidence of linkage and association when parent-of-origin was not considered, with an OR(transmission)=1.62 (P=0.003), and five SNPs in PAX6(including two pairs in near perfect linkage disequilibrium
4110	PAX7	Paired box 7	1p36.13	Not mentioned	Non-syndromic	GWAS	rs7078160, rs475202, rs6659735			European & Asian	Heterogenous				1326	Not mentioned		Yes			Eight rare missense mutations found in PAX7 and two rare missense mutations in VAX1	4110		2013-03-01
	VAX1	Ventral antrior homebox 1	10q25.3	Not mentioned	Non-syndromic	GWAS				European & Asian	Heterogenous				1327	Not mentioned		Yes			Eight rare missense mutations found in PAX7 and two rare missense mutations in VAX2
5010	PAX9	Paired box 9	14q13.3	Not mentioned	Non-syndromic	TDT		4		Japanese	Homogenous		112	16	228	282		Yes			Population-based haplotyping revealed that the association was most significant for haplotype ‘‘A/A’’ consisting of IVS1+5321 and IVS1_x0001_1572; TDT also gave a P-value of 0.0252 in this haplotype	5010		2005-10-01
	TGFB3	Transforming growth factor beta 3	14q24.3	Not mentioned	Non-syndromic	TDT		23		Japanese	Homogenous		112	16	228	282		Yes		P=0.0016	Population-based haplotyping revealed that the association was most significant for haplotype ‘‘A/A’’ consisting of IVS1+5321 and IVS1_x0001_1572; TDT also gave a P-value of 0.0252 in this haplotype
4570	PTCH1	Patched 1	9q22.32	Not mentioned	Non-syndromic	Genotyping	rs2066836	31		Ireland	Homogenous			383	509	902		Yes	OR=0.29		Whereas the minor allele of PTCH1 L1315P (rs357564) was associated with increased odds of CLP (OR, 1.36; 95% CI, 1.07–1.74 for heterozygotes; and OR, 1.56; 95% CI, 1.09–2.24 for homozygotes)	4570		2010-02-01
	SUMO1	Small ubiquitin-like modifier 1	2q33.1	Not mentioned	Non-syndromic	Genotyping	rs3769817			Ireland	Homogenous			383	509	902		Yes	OR=1.45		Whereas the minor allele of PTCH1 L1315P (rs357564) was associated with increased odds of CLP (OR, 1.36; 95% CI, 1.07–1.74 for heterozygotes; and OR, 1.56; 95% CI, 1.09–2.24 for homozygotes)
	TGFA	Transforming growth factor alpha	2p13.3	Not mentioned	Non-syndromic	Genotyping	rs2166975			Ireland	Homogenous			383	509	902		Yes		P=0.041	Whereas the minor allele of PTCH1 L1315P (rs357564) was associated with increased odds of CLP (OR, 1.36; 95% CI, 1.07–1.74 for heterozygotes; and OR, 1.56; 95% CI, 1.09–2.24 for homozygotes)
R
4007	RARA	Retinoic acid receptor alpha	17q21.2	Not mentioned	Non-syndromic	Genotyping				South Indian	Heterogenous		83		Not mentioned	90	M=48, F=42	Yes		P=0.060	In the present study, the alleles did not show significant difference between the cleft cases and the controls but the RARA locus almost reached significance	4007		2013-10-01
5769	RARA	Retinoic acid receptor alpha	17q21.2	Not mentioned	Non-syndromic	PCR-RFLP	PstI	1		Australia	Homogenous				117	113		Yes		P=016	Significant association with the RARA PstI RFLP (P0=0.016; not corrected for multiple testing)	5769		2009-12-01
	TGFA	Transforming growth factor alpha	2p13.3	Not mentioned	Non-syndromic	PCR-RFLP	TaqI, BamHI	3		Australia	Homogenous				117	113		Yes			Significant associations with the TGFA TaqI and BamHI RFLPs were confirmed
4963	RYK	Receptor-like tyrosine kinase	3q22.2	Not mentioned	Non-syndromic	TDT				Vietnamese, Japanese	Heterogenous				355	Not mentioned		Yes		P=0.00005	Among the three candidate genes examined, only one missense mutation [1355G.A (Y452C)] in RYK was found in a Vietnamese CL/P patient (Vit474) and his unaffected father	4963		2006-03-01
S
3969	SLC2A9	Solute carrier family 2 member 9	4p16.1	Not mentioned	Non-syndromic	GWAS	rs12508991		Evidence of gene-environment interaction with environmental tobacco smoke (ETS)	Multiethnic	Heterogenous				550 trios			Yes		P = 2.26E−7	SLC2A9 and WDR1 should be considered as candidate genes for CP	3969		2014-02-01
	WDR1	WD repeat domain 1	4p16.1	Not mentioned	Non-syndromic	GWAS	rs6820756, rs7699512			Multiethnic	Heterogenous				551 trios			Yes		P = 1.98E−7	SLC2A9 and WDR1 should be considered as candidate genes for CP
4933	STAB2	Stabilin 2	12q23.3	Not mentioned	Non-syndromic	Genotyping				Maryland, Singapore,Taiwan	Heterogenous		172	60	Not mentioned	Not mentioned		Yes			Additional genes (VAX2, GLI2, ZHFX1B on 2p; WNT6–WNT10A and COL4A3–COL4A4 on 2q) showed consistent evidence of linkage and disequilibrium only among CL/P trios in all three populations	4933		2006-11-01
	TGFA	Transforming growth factor alpha	2p13.3	Not mentioned	Non-syndromic	Genotyping				Maryland, Singapore,Taiwan	Heterogenous		172	60	Not mentioned	Not mentioned		Yes			Additional genes (VAX2, GLI2, ZHFX1B on 2p; WNT6–WNT10A and COL4A3–COL4A4 on 2q) showed consistent evidence of linkage and disequilibrium only among CL/P trios in all three populations
	TNS1	Tensin-1	2q35	Not mentioned	Non-syndromic	Genotyping				Maryland, Singapore,Taiwan	Heterogenous		172	60	Not mentioned	Not mentioned		Yes		P=0.00024	Additional genes (VAX2, GLI2, ZHFX1B on 2p; WNT6–WNT10A and COL4A3–COL4A4 on 2q) showed consistent evidence of linkage and disequilibrium only among CL/P trios in all three populations
	ZNF385B	Zinc finger protein 385B (aka ZNF533)	2q31.2-q31.3	Not mentioned	Non-syndromic	Genotyping				Maryland, Singapore,Taiwan	Heterogenous		172	60	Not mentioned	Not mentioned		Yes			Additional genes (VAX2, GLI2, ZHFX1B on 2p; WNT6–WNT10A and COL4A3–COL4A4 on 2q) showed consistent evidence of linkage and disequilibrium only among CL/P trios in all three populations
T
3856	TGFA	Transforming growth factor alpha	2p13.3	Not mentioned	Non-syndromic	PCR				Indian	Homogenous				25	25		Yes		P=0.001	TGF-α gene variant and a combination of TGF-α + MTHFR gene variants significantly contribute to the development of nonsyndromic CL/P	3856		2014-07-01
4898	TGFA	Transforming growth factor alpha	2p13.3	Not mentioned	Non-syndromic	TDT	rs2166975			Lithuania	Homogenous		94	18	Not mentioned	Not mentioned	Total=112	Yes		P=0.045	Our initial results support the contribution of allelic variation in the TGFA locus to the etiology of CL/CP in the population of Lithuania but they do not point to TGFA as a major causal gene	4898		2007-02-01
5401	TGFA	Transforming growth factor alpha	2p13.3	Not mentioned	Non-syndromic	PCR-RFLP				Japanese	Homogenous				43	73		Yes		P<0.001	Play a role in craniofacial development	5401		2000-08-01
5174	TGFA	Transforming growth factor alpha	2p13.3	Not mentioned	Non-syndromic	TDT, Linkage analysis				Filipino	Homogenous				126	218		Yes		P=0.01	Data do support further investigation using larger sample sizes and candidate gene studies at 2p13.2, 4p16.2, 4q31, 6p23, and 16q22-24	5174		2004-02-01
5536	TGFA	Transforming growth factor alpha	2p13.3	1992- 1996	Non-syndromic	TDT			Significant interaction between maternal smoking and the transmission of alleles for markers	American	Heterogenous				160 trios			Yes			Involved in the pathogenesis of clefting	5536		1997-12-01
	TGFB3	Transforming growth factor beta 3	14q24.3	1992- 1997	Non-syndromic	TDT			Significant interaction between maternal smoking and the transmission of alleles for markers	American	Heterogenous				160 trios			Yes			Involved in the pathogenesis of clefting
	BCL3	B-cell CLL/lymphoma 3	19q13.32	1992- 1998	Non-syndromic	TDT				American	Heterogenous				160 trios			Yes			Involved in the pathogenesis of clefting
4318	TPH2	Tryptophan hydroxylase 2	12q21.1	Not mentioned	Non-syndromic	RFLP, High-resolution melting analysis	rs2020942, rs10879357	24	Maternal psychological stress in the periconceptional period	Polish	Homogenous				220	210		Yes	OR=1.720, 1.837	P=0.0069, 0.0030	These associations were not statistically significant after correction for multiple testing	4318		2011-08-01
	SERPINA6	Serpin family A member 6	14a32.13	Not mentioned	Non-syndromic	RFLP, High-resolution melting analysis				Polish	Homogenous				220	210		Yes			These associations were not statistically significant after correction for multiple testing
	SLC6A4	Solute carrier family 6 member 4	17q11.2	Not mentioned	Non-syndromic	RFLP, High-resolution melting analysis				Polish	Homogenous				220	210		Yes			These associations were not statistically significant after correction for multiple testing
W
4774	WNT3A	Wnt family member 3A	1q42.13	Not mentioned	Non-syndromic	Genotyping		38		European & American	Heterogenous				367	Not mentioned		Yes		P=0.006	When stratified by ethnicity, the strongest associations were found for SNPs in Wnt3A (P=0.0007), Wnt11 (P=0.0012) and Wnt8A (P=0.0013)	4774		2008-07-01
	WNT5A	Wnt family member 5A	3p14.3	Not mentioned	Non-syndromic	Genotyping				European & American	Heterogenous				367	Not mentioned		Yes		P=0.002	When stratified by ethnicity, the strongest associations were found for SNPs in Wnt3A (P=0.0007), Wnt11 (P=0.0012) and Wnt8A (P=0.0013)
	WNT11	Wnt family member 11	11q13.5	Not mentioned	Non-syndromic	Genotyping				European & American	Heterogenous				367	Not mentioned		Yes		P=0.0001	When stratified by ethnicity, the strongest associations were found for SNPs in Wnt3A (P=0.0007), Wnt11 (P=0.0012) and Wnt8A (P=0.0013)
MULTIPLE LOCI
3643	No gene mentioned		8q24	1992- 2012	Non-syndromic	Genotyping	rs987525 , rs17241253			Italian	Homogenous	53	336		389	Not mentioned		Yes	RR= 3.75	P= 1.03E−5	8q24 and 1p22 have been found associated with nsCL/P	3643		2015-12-01
	No gene mentioned		1p22	1992- 2013	Non-syndromic	Genotyping	2			Italian	Homogenous	53	336		389	Not mentioned		Yes		P<0.1	8q24 and 1p22 have been found associated with nsCL/P
3656	No gene mentioned		20q11.2	Not mentioned	Non-syndromic	GWAS	rs13041247, rs11696257	2		Indian	Homogenous		144	29	173	176		Yes		P=0.013	20q11.2 SNPs could play a contributory role in the pathophysiology and risk of NSCL/P	3656		2015-11-01
3711	No gene mentioned		9q22	2012- 2013	Non-syndromic	Genotyping	rs3758249	8		Brazilian population with high African ancestry	Homogenous				293	352		Yes	OR=1.58	P=0.001	represent risk loci for NSCL _x0001_ P in the Brazilian population with high African ancestry	3711		2015-05-01
	No gene mentioned		10q25.3	2012- 2014	Non-syndromic	Genotyping	rs7078160			Brazilian population with high African ancestry	Homogenous				293	352		Yes	OR=1.59	P=0.002	represent risk loci for NSCL _x0001_ P in the Brazilian population with high African ancestry
3942	No gene mentioned		8q24	2010- 2012	Non-syndromic	Genotyping		15		Yemen	Homogenous				242	420		Yes	OR=1.74	P=5.09E−4	Confer risk for nsCL/P in Arab populations	3942		2013-03-01
	No gene mentioned		9q22	2010- 2013	Non-syndromic	Genotyping		16		Yemen	Homogenous				242	420		Yes			Confer risk for nsCL/P in Arab populations
	No gene mentioned		10q25.3	2010- 2014	Non-syndromic	Genotyping		17		Yemen	Homogenous				242	420		Yes			Confer risk for nsCL/P in Arab populations
	No gene mentioned		13q31	2010- 2015	Non-syndromic	Genotyping		18		Yemen	Homogenous				242	420		Yes			Confer risk for nsCL/P in Arab populations
3979	No gene mentioned		1p36	2008-2012	Non-syndromic	GWAS	rs742071	1		Brazillian	Homogenous				505	594		Yes		P=0.005	Confirmed that the genetic heterogeneity of NSCL/P may be related to the different ethnic background of the affected individuals	3979		2014-01-01
	No gene mentioned		15q22	2008-2013	Non-syndromic	GWAS	rs187347	1		Brazillian	Homogenous				505	594		Yes		P=0.005	Confirmed that the genetic heterogeneity of NSCL/P may be related to the different ethnic background of the affected individuals	.
	No gene mentioned		17p22	2008-2014	Non-syndromic	GWAS	rs227731	1		Brazillian	Homogenous				505	594		Yes		P=0.001	Confirmed that the genetic heterogeneity of NSCL/P may be related to the different ethnic background of the affected individuals	.
4322	No gene mentioned		8q24	Not mentioned	Non-syndromic	GWAS		5		African	Homogenous				128	105		Yes			Strong statistical power only for 8q24	4322		2011-06-01
4563	No gene mentioned		17q22	Not mentioned	Non-syndromic	GWAS	rs227731			Not mentioned	Not mentioned				401	1323		Yes		P=1.07E-8		4563		2009-12-01
	No gene mentioned		10q25.3	Not mentioned	Non-syndromic	GWAS	rs7078160			Not mentioned	Not mentioned				401	1323		Yes		P=1.92E-8
5111	No gene mentioned		7p15	Not mentioned	Non-syndromic	TDT	D7S435			Indian	Homogenous		82		82	190		Yes		P=0.044	Involvement of multiple loci in CL/P expression in this West Bengal population	5111		2004-08-01
	No gene mentioned		5q11	Not mentioned	Non-syndromic	TDT	D5S407			Indian	Homogenous		82		82	190		Yes		P=0.011	Involvement of multiple loci in CL/P expression in this West Bengal population
	No gene mentioned		15q26	Not mentioned	Non-syndromic	TDT	D15S652			Indian	Homogenous		82		82	190		Yes		P=0.027	Involvement of multiple loci in CL/P expression in this West Bengal population
	No gene mentioned		20q13	Not mentioned	Non-syndromic	TDT	STS155130			Indian	Homogenous		82		82	190		Yes		P=0.026	Involvement of multiple loci in CL/P expression in this West Bengal population
																							X1:443
