# Supplementary material for: MicroRNA-374a, -4680, and -133b suppress cell proliferation through the regulation of genes associated with human cleft palate in cultured human palate cells
Source: BMC Med Genomics. 2019 Jul 1;12:93. doi: 10.1186/s12920-019-0546-z (PMC6604454; doi:10.1186/s12920-019-0546-z)
Supplement: Supplementary file 4 — Table S4. Genes without significant contribution to human cleft palate. (XLSX 38 kb) [file 12920_2019_546_MOESM4_ESM.xlsx]

## Sheet: Non significant
References	Gene Symbol	Gene Name	Loci	Year of study	Syndromic/Nonsyndromic	Method	Significant Variants/SNPs	No. of genes/SNP targeted	Contribution of environmental factors	Population	Homogenous/ Heterogenous	Study Size					Male:Female for affected	Significance	O.R/R.R	P value	Notes	References
												Affected			Affected Total	Normal
												CL	CL/P	CP
A
4466	ADH1C	Alcohol dehydrogenase 1C, gamma polypeptide	4q23	1996 - 2001	Non-syndromic	Genotyping			Msternal alcohol consumption	Norway	Homogenous				483	503		No	OR=2.6		There was no evidence of alcohol-related risk when both mother and infant carried only the rapid-metabolism ADH1C variant (OR = 0.9, 95% CI: 0.2, 4.1)	4466
5087	ADH1C	Alcohol dehydrogenase 1C, gamma polypeptide	4q23	1998 - 2001	Non-syndromic	Genotyping			Maternal alcohole consumption	French	Homogenous				240	236		No			No significant evidence of interaction effects between the ADH1C genotype and maternal alcohol consumption was observed	5087
B
5098	BCL3	B-cell CLL/lymphoma 3	19q13.32	Not mentioned	Non-syndromic	PCR				Japanese	Homogenous				90	74		No			The LOD score was relatively high but provided no evidence of linkage for CL/P to BCL3 and nearby genes in Japanese subjects	5098	NFT
C
3515	CBS	Cystathionine-beta-synthase	21q22.3	Not mentioned	Non-syndromic	Genotyping	rs2124459	5		French and Belgian	Heterogenous				484	370		No	OR=0.40	P=6.78×10−5	The CBS rs2124459 was associated with a reduced risk of CP in both French and Belgian populations. These results highlight the prominent involvement of the vitamin B6-dependent transsulfuration pathway of homocysteine in OFC risk	3515	NFT
4912	CBS	Cystathionine-beta-synthase	21q22.3	Not mentioned	Non-syndromic	TDT			Maternal medication	European	Homogenous				181	Not mentioned		No			no evidence to suggest that the CBS c.844ins68 polymorphism plays a role in the development of nscl/p	4912
4951	CHD7	Chromodomain helicase DNA binding protein 7	8q12.2	Not mentioned	Syndromic	TDT	rs3752329, rs4738813	2		Iowa & Philippines	Heterogenous				184	184		No		P=0.2	Mutations in CHD7 are not common in isolated clefting cases and we found minimal evidence that CHD7 can act as a modifier for non-syndromic clefting.	4951
7417	CLPTM1	Cleft lip and palate transmembrane protein 1-like protein	19q13.32	Not mentioned	Non-syndromic	PCR		1		Venezuela, Argentina	Heterogenous				263	257		No			was not found to be associated with the disease in the two populations studied.	7417
E
3685	EGF	Epidermal growth factor	4q25	Not mentioned	Non-syndromic	PCR-RFLP		1		Brazillian	Homogenous				218	253		No		P=0.61	EGF+61 A>G polymorphism was not related with nonsyndromic oral clefts susceptibility in a Brazilian population,	3685
4090	EYA1	EYA transcriptional coactivator and phosphatase 1	8q13.3	Not mentioned	Non-syndromic	Halpotype	rs13260349, rs2380716			Western Chinese	Homogenous				199	Not mentioned		No				4090	NFT
6465	EYA1	Eyes absent homolog 1	8q13.3	Not mentioned	Non-syndromic	Genotyping		3		Han chinese	Homogenous				294 trios	183		No			No evidence of interactions between EYA1 and environmental factors was found.	6465	NFT
F
5078	FOLR1	Folate receptor 1	11q13.4	Not mentioned	Non-syndromic	PCR-SSCP				Italian	Homogenous				71 family	Not mentioned		No			Our findings do not support FOLR1 and FOLR2 genes in the onset of CL/P	5078	NFT
G
4767	GABRB3	Gamma-aminobutyric acid type A receptor beta 3 subunit	15q12	Not mentioned	Non-syndromic	Genotyping		6		Japanese	Heterogenous				178	374		No		crrected P=0.29	None of the SNPs showed a significant association with the disease in single-SNP association studies	4767
3576	GRHL3	Grainyhead like transcription factor 3	1p36.11	Not mentioned	Non-syndromic	Genotyping		10		Han Chinese	Homogenous				504	455		No		P>0.05	the robustness of association between GRHL3 and NSCL/P should be further validated in expanded cohorts.	3576
3589	GRHL3	Grainyhead like transcription factor 3	1p36.11	Not mentioned	Non-syndromic	Sequnecing		2		European	Heterogenous				576	96		No		P=0.45	important for genetic counseling: given that VWS is rare compared to nsCPO, our data suggest that dominant GRHL3 mutations are more likely to cause nonsyndromic than syndromic CPO.	3589
3524	GRHL3	Grainyhead like transcription factor 3	1p36.11	2014	Non-syndromic	Genotyping		2		Han Chinese	Homogenous				768	377		No		P>0.05	further studies with a larger sample size, additional SNPs, and a more diverse ethnic cohort are still warranted.	3524
I
3851	IRF6	Interferon regulatory factor 6	1q32.2	Not mentioned	Non-syndromic	Sequencing		1		Iranian	Homogenous				352	Not mentioned		No		P=0.76	IRF6 rs642961 polymorphism cannot be a risk factor for NSCL/P in an Iranian population	3851
4104	IRF6	Interferon regulatory factor 6	1q32.2	Not mentioned	Syndromic	PCR				Taiwanese	Homogenous				155	Not mentioned		No			We found 11 mutations in 57.89% (11/19) of the VWS patients and no IRF6 mutation in 44 of the nonsyndromic multiplex families and 80 non-syndromic oral cleft patients	4104
4443	IRF6	Interferon regulatory factor 6	1q32.2	Not mentioned	Non-syndromic	Genotyping		2		Hispanic&non-Hispanic	Heterogenous				Not mentioned	Not mentioned		No			Only modest evidence was found for an association with rs642961 and the 2-SNP haplotype. In contrast, strong evidence was found for the association with rs2235371	4443
4597	IRF6	Interferon regulatory factor 6	1q32.2	Not mentioned	Non-syndromic	PCR-RFLP	rs2235371, rs642961			Brazilian	Homogenous				228	126		No			Our findings are consistent with a lack of involvement of IRF6 rs2235371 and rs642961 polymorphisms in the NSCL/P	4597	NFT
4795	IRF6	Interferon regulatory factor 6	1q32.2	Not mentioned	Non-syndromic	Genotyping				Swedish	Homogenous				Not mentioned	Not mentioned	17 families	No			It was concluded that mutations of the IRF6gene are not a common cause for cleft predisposition in Swedish NSCL/P families	4795
4124	IRF6	Interferon regulatory factor 6	1q32.2	Not mentioned	Syndromic	Genotyping	rs642961, rs2235371			Swedish, Finnish	Heterogenous		71Family	24Family	779	Not mentioned		No for rs642961			We did, however, show a significant risk for transmission of the G-C haplotype (rs642961-rs2235371) to affected individuals in Swedish NSCP families	4124
J
3866	JARID2	Jumonji and AT-rich interactive domain containing 2	6p22.3	Not mentioned	Non-syndromic	mini-sequencing (SNAPSHOT) method		3		Han Chinese	Homogenous				299	325	M=360, F=264	No		P>0.05	weak association between these polymorphisms and NSOC in both single-marker and haplotype analyses	3866
M
4628	MICA	MHC class I polypeptide-related sequence A	6p21.33	Not mentioned	Non-syndromic	PCR amplification and denaturing polyacrylamide gel electrophoresis				Japanese	Homogenous				94	180		No			the microsatellite allele frequencies of the MICA-A6 allele increased in male NSCLP patients. Although the MICA-A5 allele increased in female NSCLP patients	4628	NFT
4913	MMP9	Matrix metalloproteinase 9	20q13.12	Not mentioned	Non-syndromic	PCR-RFLP				Brazilian	Homogenous				125	173		No			Although the results for the MMP9 _x0001_1562 C/T polymorphism in this particular study do not provide evidence of a major role for this gene in NSCLP, other MMPs might present positive levels of involvement and their association with CL/P is yet to be elucidate	4913
4365	MSX1	msh homeobox gene 1	4p16.2	Not mentioned	Non-syndromic	Genotyping	3			Han Chinese	Homogenous				206	224		No			No significant association was found between NSOC and rs3821949 or rs12532 in MSX1 gene, whereas an association was observed between the P147Q variant and cleft lip with cleft palate in the case–control analysis	4365
4940	MSX1	msh homeobox gene 1	4p16.2	Not mentioned	Non-syndromic	PCR		8 variants		Thai	Homogenous				100	162		No		P=0.96	. Our data support that MSX1 mutations are found in 2% of cases of CL/P and should be considered for genetic counseling implications, but suggest that the P147Q variant is not pathogenic.	4940
4962	MSX1	msh homeobox gene 1	4p16.2	Not mentioned	Non-syndromic	PCR				Latvian	Homogenous				53	Not mentioned		No			Identified sequence variationslocalized in coding regions do not cause amino acid substitutions, therefore they are not considered as mutations with an etiological role in CL/CLP/CP development	4962
4163	MSX1	msh homeobox gene 1	4p16.2	Not mentioned	Non-syndromic	Genotyping	rs3775261, rs1042484, rs12532, rs6446693, rs4464513, rs1907998			Not mentioned	Not mentioned				158	200		No		P>0.05		4163	NFT
4789	MTHFD1	methylenetetrahydrofolate dehydrogenase 1	14q23.3	Not mentioned	Non-syndromic	Genotyping	rs2236225, rs1950902	A1958G&G401A variants		Italian Population	Homogenous				Not mentioned	Not mentioned	Total=216	No			Our data do not support MTHFD1 involvement in CL/P onset among the Italian population.	4789
4245	MTHFD1L	Methylenetetrahydrofolate dehydrogenase (NADP+dependent) 1 like	6q25.1	Not mentioned	Non-syndromic	Genotyping	rs3832406			Irish	Homogenous				981	1008		No			Corrected p-values indicate no association between MTHFD1L and risk of cleft in an Irish cohort.	4245
3772	MTHFR	Methylene tetrahydrofolate reductase	1p36.22	2009- 2012	Non-syndromic	PCR-RFLP		2		Iranian	Homogenous				65	50		No	OR=0.55		this study may be helpful in future studies and screening programs.	3772
3995	MTHFR	Methylene tetrahydrofolate reductase	1p36.22	Not mentioned	Non-syndromic	PCR-RFLP		2		Indian	Homogenous				123	141		No		P=0.887	No association found
4651	MTHFR	Methylene tetrahydrofolate reductase	1p36.22	Not mentioned	Non-syndromic	PCR		2 variants		Northen Venezuela	Heterogenous				179	138		No			We observed no significant difference in C677T genotype distribution between patients and controls.	4651
4766	MTHFR	Methylene tetrahydrofolate reductase	1p36.22	Not mentioned	Non-syndromic	TDT				Central European	Homogenous					Not mentioned	Total=181	No		P=0.36		4766
4796	MTHFR	Methylene tetrahydrofolate reductase	1p36.22	Not mentioned	Non-syndromic	Genotyping	rs1801133	C677T, 12	Folic Acid Supplementation, parent-of-origin	Norwegian	Homogenous		377	196	Not mentioned	Not mentioned		No			We found a reduced risk of CL/P with mothers who carried the CBSC699T variant (rs234706); relative risk was 0.94 with one copy of the T allele (95% CI 0.63-1.4) and 0.50 (95% CI 0.26-0.96) with two copies (P = 0.008	4796
5135	MTHFR	Methylene tetrahydrofolate reductase	1p36.22	Not mentioned	Non-syndromic	TDT		2		Italian	Homogenous				110	289		No			lower MTHFR enzyme activity in pregnant women, mostly related to the c.665C>T variant form, is responsible for a higher risk of having CL/P affected offspring.	5135
5226	MTHFR	Methylene tetrahydrofolate reductase	1p36.22	2002	Non-syndromic	TDT		2		Thai	Heterogenous				109	202		No			We found no association between any of the patients’ genotypes and CL/	5226
5493	MTHFR	Methylene tetrahydrofolate reductase	1p36.22	1987 - 1989	Non-syndromic	Genotyping	C677T	1		California	Homogenous				310	383		No	OR=1,4	P=0.3	did not indicate increased risks for CLP among infants homozygous for the C677T genotype, nor do they indicate an interaction between infant C677T genotype and maternal multivitamin use	5493
4764	MYH14	Myosin heavy chain 14	19q13.33	Not mentioned	Non-syndromic	Linkage disequilibium investigation		6		Italian	Homogenous				239	Not mentioned		No				4764	NFT
N
5260	NAT2	N-acetyltransferase 2	8p22	Not mentioned	Non-syndromic	Genotyping			Maternal smoking and medication use is associated with orofacial cleft risk				45		84	73		No	OR=1		The maternal NAT2 acetylator status, however, was not associated with an increased risk for orofacial cleft or spina bifida offspring, nor in combination with periconceptional smoking or medication use.	5260
O
4419	OFC1	Orofacial cleft 1	6p24	Not mentioned	non-syndromic	TDT			Maternal transmission	Malay popuation	Homogenous				90	Not mentioned		No			Carrying two copies of the 101-bp allele was significantly associated with an increased cleft risk (RR = 2.53, 95% CI, 1.06-6.12, p-value = 0.035)	4419
4226	OFD1	Oral-Facial-Digital Syndrome 1	Xp22.2	Not mentioned	Syndromic	Genotyping		48		Scandinavia(Norwegian& Danish	Heterogenous		311+116	114+69	Not mentioned	Not mentioned		no			In sex-specific analyses, the association with OFD1 was in male cases only. No analyses showed associations with iCPO in either the Norwegian or the Danish sampl	4226
P
3749	NECTIN1	Nectin cell adhesion molecule 1	11q23.3	2009	Non-syndromic	PCR and DNA sequnecing				Chinese	Homogenous				171	100		No			mutations in PVRL1 do not participate in the development of NSCLP in patients from Guangdong	3749
4607	NECTIN1	Nectin cell adhesion molecule 1	11q23.3	Not mentioned	Non-syndromic	PCR		15 vatiants		Caucasian Population	Heterogenous				216	223		No			overall variants that affect the β-isoform were significantly more frequent among North American patients.	4607
4984	NECTIN1	Nectin cell adhesion molecule 1	11q23.3	Not mentioned	Non-syndromic	PCR & DNA sequencing				Taiwanese	Homogenous				66	10		No			These results suggest that mutations of the PVRL1 gene at codons 185 and 323, especially the W185X mutation, do not participate in the formation of CL/P within the Taiwanese population examined.	4984	NFT
R
5287	RARA	Retinoic acid receptor alpha	17q21.2	Not mentioned	Non-syndromic	TDT		1		Japanese	Homogenous				48 trios	Not mentioned		No			RARA gene variations do not contribute to the development of NSCLP in the Japanese population	5287
5219	RARA	Retinoic acid receptor alpha	17q21.2	1991 - 1994	Non-syndromic	Genotyping			maternal multivitamin supplement use protects against CL±P	Danish	Homogenous		222	80	302	567		No		p=0.79	provided no compelling evidence that the risks of CL±P or isolated cleft palate are related to the RARA variant analyzed	5219
5036	SLC19A1	Solute carrier family 19 member 1	21q22.3	Not mentioned	Non-syndromic	PCR-RFLP			Maternal folic acid supplementation	Not mentioned	Not mentioned				82 family	100 Family		No				5036	NFT
5198	SLC19A1	Solute carrier family 19 member 1	21q22.3	1987 - 1989	Non-syndromic	Genotyping		1		California based	Homogenous		305	123	591	364		No			risk for cleft group were not observed irrespective of genotype and use/nonuse of vitamins by the mother	5198
S
3646	SATB2	SATB homeobox 2	2q33.1	Not mentioned	Non-syndromic	PCR		3		Indian	Homogenous		144	29	173	176		No		P=0.88	SATB2 gene variations do not contribute to the development of NSCL/P in the south Indian population	3646
5308	SHH	Sonic hedgehog	7q36.3	1998 - 1999	Non-syndromic	Genotyping		15		ECLAMC	Heterogenous		290	58	220	Not mentioned		No			conclude that SHH mutations are not a frequent cause of isolated oral clefts in humans	5308
4181	SKI	SKI proto-oncogene	1p36.33-p36.32	Not mentioned	Non-syndromic	Genotyping	rs2843159			South America&Philippines/ Mayan P	Heterogenous				172	366		Not mentioned			Our data provide limited support for the hypothesis that common SKI variants are susceptibility factors for NSCL/P	4181	NFT
4057	SOX9	SRY-Box 9	17q24.3		Syndromic	PCR & GTG			Multifactorial inheritance	pts at Ramachandra University	Heterogenous		27		Not mentioned	Not mentioned		No			Out of 27 patients screened, deletion of the SOX9 gene was observed in 1 case for exon1 and in 2 cases for exon2	4057
4254	SUMO1	Small ubiquitin-like modifier 1	2q33.1	Not mentioned	Non-syndromic	DNA sequence analysis				White European	Heterogenous				192	192		No			Our findings indicate that mutations identified in the SUMO-related genes tested, including three novel coding SNPs, do not directly contribute to the incidence of CLP.	4254	NFT
	SUMO2	Small ubiquitin-like modifier 2	17q25.1
	SUMO3	Small ubiquitin-like modifier 5
T
4175	TBX1	T-box 1	22q11.21	Not mentioned	Syndromic	Genotyping	rs4819835, rs5748410	2		Not mentioned	Not mentioned				Not mentioned	Not mentioned		No			This raises the possibility that genes elsewhere on the remaining allele of 22q11.2 or in the genome could be relevant	4175
3504	TFAP2A	Transcription factor AP-2 alpha	6p24.3	Not mentioned	Non-syndromic	Genotyping	rs1675414, rs303050	3		South Indian	Homogenous				173	176		No		P>0.05	TFAP2A gene might not be associated with NSCL/P pathogenesis in south Indian population	3504
4717	TGFA	Transforming growth factor-alpha	2p13.3	Not mentioned	Syndromic	Genotyping				Malaysia	Homogenous				46	33	M=43, F=36	No			No homozygotes for the C2 (C2C2) were observed in this study (Table 1). No significant differences were noted in allele frequencies between cleft subjects and control subjects	4717
4730	TGFA	Transforming growth factor alpha	2p13.3	Not mentioned	Non-syndromic	PCR		1		Rio Grande do sul, Brazil	Homogenous				140	142		No			No significant association was detected when patients and controls were compared with the genotype for TGFA/Taq I polymorphism	4730
5133	TGFA	Transforming growth factor-alpha	2p13.3	Not mentioned	Non-syndromic	Genotyping		C2/Taql variant		Brazilian	Heterogenous				536	412		No		P=0.269	These data further suggest that TGFA is not a relevant modifier locus for the occurrence of CL/P	5133
5490	TGFA	Transforming growth factor alpha	2p13.3	1991 - 1994	Non-syndromic	Genotyping				Danish	Homogenous				302	Not mentioned		No			it is possible that the previously reported association between TGFA and CLP to some degree can be attributable to confounding by ethnicity	5490
5534	TGFA	Transforming growth factor alpha	2p13.3	Not mentioned	Non-syndromic	Linkage analysis		1		Italian	Homogenous				82	274		No		P=0.847	did not find evidence forlinkage disequilibrium	5534
5573	TGFA	Transforming growth factor alpha	2p13.3	Not mentioned	Non-syndromic	Linkage analysis				Mexico, Mid Atlantic	Heterogenous				57 families	Not mentioned		No			No Evidence of Linkage for Cleft Lip with or without Cleft Palate	5573	NFT
5660	TGFA	Transforming growth factor alpha	2p13.3	1984 - 1992	Non-syndromic	Genotyping	TaqI	1	Higher risk with maternal smoking	Maryland	Homogenous		114	69	183	284		No	RR=8.69		dose-response relation was not significant	5660	NFT
5709	TGFA	Transforming growth factor alpha	2p13.3	Not mentioned	Non-syndromic	Linkage analysis		3		Indian	Homogenous				34	38		No		P=0.39	TGFA locus only modifies expression of the CL/Ptrait	5709	NFT
5741	TGFA	Transforming growth factor alpha	2p13.3	Not mentioned	Non-syndromic	Genotyping		2		Caucasian	Heterogenous		98	57	155	99		No			no significant association found	5741
4630	TGFBR1	Transforming growth factor beta receptor 1	9q22.33	Not mentioned	Non-syndromic	Genotyping & TDT	rs334363,rs334367	17		Central European descent	Heterogenous	14	204		218	Not mentioned	M=132, F=86	No			Similarly negative results were obtained when we restricted our analysis to the subgroup of patients with CLP (n = 204	4630
4763	TGFB3	Transforming growth factor beta 3	14q24.3	Not mentioned	Non-syndromic	TDT		3	parent-of-origin	European	Homogenous				204	Not mentioned	M=121, F=83	No				4763
V
4170	VAX1	Ventral anterior homeobox 1	10q25.3	Not mentioned	Non-syndromic	GWAS		18		Central European	Homogenous				384	384		No		P=0.17	Analysis of family members demonstrated incomplete cosegregation in most pedigrees	4170	NFT
LOCI
5063	No gene mentioned		4q28,4q33	1991 - 2001	Non-syndromic	TDT				Chilean Population	Homogenous				56 family	Not mentioned		No		P=0.08	the results of the present study provided insufficient evidence of the existence of a major susceptibility locus in the 4q region that was analyzed in the present study.	5063
4321	No gene mentioned		8q24	Not mentioned	Non-syndromic	Genotyping	rs987525			Southern Han Chinese	Homogenous				216	200		No			These results do not provide evidence for an association between rs987525 at 8q24 and the risk of NSCL/P in the southern Han Chinese population	4321	NFT
5629	No gene mentioned		2q11	Not mentioned	Syndromic: velocardio-facial syndrome	Chromosome analysis				Not mentioned	Not mentioned				50	Not mentioned		No			hemizygosity at 22q11 is not increased in isolated CP.	5629
MULTIPLE STUDIES
A
4715	ANKS6	Ankyrin Repeat And Sterile Alpha Motif Domain Containing 6	9q22.33	Not mentioned	Non-syndromic	GWAS		1		Multiethnic	Heterogenous				128	391		No		P=0.0004	Significant over-transmission was seen for a SNP only for the dental anomalies	4715
B
3863	BMP4	Bone morphogenic protien 4	14q22.2	Not mentioned	Non-syndromic	PCR, TaqMan assay		1		Polish	Homogenous				209	418		No		P=0.313	No correlation found	3863
	VAX1	Ventral anterior homeobox 1	10q25.3	Not mentioned	Non-syndromic	PCR, TaqMan assay		1		Polish	Homogenous				209	418		No		P=0.471	No correlation found
4007	BCL3	B-cell CLL/lymphoma 3	19q13.32	Not mentioned	Non-syndromic	Genotyping				South Indian	Heterogenous		83		Not mentioned	90	M=48, F=45	No		P=0.204	In the present study, the alleles did not show significant difference between the cleft cases and the controls but the RARA locus almost reached significance	4007
	DLX3	Distal-less homebox 3	17q21.33	Not mentioned	Non-syndromic	Genotyping				South Indian	Heterogenous		83		Not mentioned	90	M=48, F=43	No		P=0.387	In the present study, the alleles did not show significant difference between the cleft cases and the controls but the RARA locus almost reached significance
	EDN1	Endothelin1	6p24.1	Not mentioned	Non-syndromic	Genotyping				South Indian	Heterogenous		83		Not mentioned	90	M=48, F=46	No		P=0.117	In the present study, the alleles did not show significant difference between the cleft cases and the controls but the RARA locus almost reached significance
	MSX1	msh homeobox 1	4p16.2	Not mentioned	Non-syndromic	Genotyping				South Indian	Heterogenous		83		Not mentioned	90	M=48, F=44	No		P=0.123	In the present study, the alleles did not show significant difference between the cleft cases and the controls but the RARA locus almost reached significance
4898	BCL3	B-cell CLL/lymphoma 3	19q13.32	Not mentioned	Non-syndromic	TDT				Lithuania	Homogenous		94	18	Not mentioned	Not mentioned	Total=112	No		P=0.085	our initial results support the contribution of allelic variation in the TGFA locus to the aetiology of CL/CP in the population of Lithuania but they do not point to TGFA as a major causal gene	4898
C
3684	COL2A1	Collagen type II alpha 1 chain	12q13.11	Not mentioned	Non-syndromic	TDT		1		Brazillian	Homogenous		318	189	507	599		No			results do not support the hypothesis that TNP1, MSX1, TCOF1, FGFR1, COL2A1, WNT3, and TIMP3 variants are risk factors for nonsyndromic oral clefts in the Brazilian population.	3684
	FGFR1	Fibroblast growth factor receptor 1	8p11.23	Not mentioned	Non-syndromic	TDT		1		Brazillian	Homogenous		318	189	507	599		No			results do not support the hypothesis that TNP1, MSX1, TCOF1, FGFR1, COL2A1, WNT3, and TIMP3 variants are risk factors for nonsyndromic oral clefts in the Brazilian population.	.
	MSX1	Msh homeobox 1	4p16.2	Not mentioned	Non-syndromic	TDT		1		Brazillian	Homogenous		318	189	507	599		No			results do not support the hypothesis that TNP1, MSX1, TCOF1, FGFR1, COL2A1, WNT3, and TIMP3 variants are risk factors for nonsyndromic oral clefts in the Brazilian population.	.
	TCOF1	Treacle ribosome biogenesis factor 1	5q32-q33.1	Not mentioned	Non-syndromic	TDT		3		Brazillian	Homogenous		318	189	507	599		No			results do not support the hypothesis that TNP1, MSX1, TCOF1, FGFR1, COL2A1, WNT3, and TIMP3 variants are risk factors for nonsyndromic oral clefts in the Brazilian population.	.
	TIMP3	TIMP metallopeptidase inhibitor 3	22q12.3	Not mentioned	Non-syndromic	TDT		1		Brazillian	Homogenous		318	189	507	599		No			results do not support the hypothesis that TNP1, MSX1, TCOF1, FGFR1, COL2A1, WNT3, and TIMP3 variants are risk factors for nonsyndromic oral clefts in the Brazilian population.	.
	TNP1	Transition protein 1	2q35	Not mentioned	Non-syndromic	TDT		1		Brazillian	Homogenous		318	189	507	599		No			results do not support the hypothesis that TNP1, MSX1, TCOF1, FGFR1, COL2A1, WNT3, and TIMP3 variants are risk factors for nonsyndromic oral clefts in the Brazilian population.	.
	WNT3	Wnt family member 3	17q21.31-q21.32	Not mentioned	Non-syndromic	TDT		1		Brazillian	Homogenous		318	189	507	599		No			results do not support the hypothesis that TNP1, MSX1, TCOF1, FGFR1, COL2A1, WNT3, and TIMP3 variants are risk factors for nonsyndromic oral clefts in the Brazilian population.	.
4737	CYP1A1	Cytochrom P450 family 1 subfamily A member 1	15q24.1	1998 - 2001	Non-syndromic	Genotyping			Maternal tobacoo consumption	France	Homogenous		164	76	240	236		No			We found no evidence of interaction between the GST null genotypes and active maternal smoking	4737
	CYP2E1	Cytochrom P450 family 2 subfamily E member 1	10q26.3	1998 - 2002	Non-syndromic	Genotyping				France	Homogenous		164	76	240	236		No			We found no evidence of interaction between the GST null genotypes and active maternal smoking
4848	CRISPLD2	Cysteine rich secretory protein LCCL domain containing 2	16q24.1	Not mentioned	Non-syndromic	Genotyping		7		Caucasian & Hispanic	Heterogenous				Not mentioned	Not mentioned		No			No association was found between CRISPLD2 and our Colombian population or IRF8 and NSCLP	4848
	IRF8	Interferon regulatory factor 8	16q24.1	Not mentioned	Non-syndromic	Genotyping				Caucasian & Hispanic	Heterogenous				Not mentioned	Not mentioned		No			No association was found between CRISPLD2 and our Colombian population or IRF8 and NSCLP
4301	CHRNA4	Cholinergic receptor nicotinic alpa 4 subunit	20q13.33	1996 - 2003	Non-syndromic	Genotyping		12		Norway	Heterogenous		377	196	Not mentioned	762		No				4301
	GABBR2	Gamma-aminobutyric acid type B receptor subunit 2	9q22.23	1996 - 2001	Non-syndromic	Genotyping			Maternal first-trimester smoking	Norway	Heterogenous		377	196	Not mentioned	762		No		P=0.06
5340	CYP1A1	Cytochrom P450 family 1 subfamily A member 1	15q24.1	Not mentioned	Non-syndromic	Genotyping				Not mentioned	Not mentioned				113	104		No			There was no interaction between CYP1A1 and maternal smoking in relation to oral clefting.	5340	NFT
E
4853	EPHX1	Epoxide hydrolase 1	1q42.12	01/87 - 12/90	Non-syndromic	Genotyping			Maternal smoking	California population	Homogenous				431	299		No			we found no independent associations of genotypes of EPHX1-codon 113 or GSTP1-codon 105 polymorphisms for either isolated cleft lip palate or isolated cleft palate.	4853
	GSTP1	Glutathione S-transferase pi1	11q13.2	01/87 - 12/89	Non-syndromic	Genotyping			Maternal smoking	California population	Homogenous				431	299		No			we found no independent associations of genotypes of EPHX1-codon 113 or GSTP1-codon 105 polymorphisms for either isolated cleft lip palate or isolated cleft palate.
4963	EPHB2	EPH receptor B2	1p36.12	Not mentioned	Non-syndromic	TDT		3		Vietnamese, Japanese	Heterogenous				356	Not mentioned		No			Among the three candidate genes examined, only one missense mutation [1355G.A (Y452C)] in RYK was found in a Vietnamese CL/P patient (Vit474) and his unaffected father	4963
	EPHB3	EPH receptor B3	3q27.1	Not mentioned	Non-syndromic	TDT				Vietnamese, Japanese	Heterogenous				357	Not mentioned		No			Among the three candidate genes examined, only one missense mutation [1355G.A (Y452C)] in RYK was found in a Vietnamese CL/P patient (Vit474) and his unaffected father
5347	EPHX1	Epoxide hydrolase 1	1q42.12	Not mentioned	Non-syndromic	PCR-RFLP				Not mentioned	Not mentioned				85	110		No			not at substantially increased risk for CL/P	5347	NFT
	GSTM1	Glutathione S-transferase mu 1	1p13.3	Not mentioned	Non-syndromic	PCR-RFLP				Not mentioned	Not mentioned				85	110		No			not at substantially increased risk for CL/P
F
4606	FGFR1	Fibroblast growth factor receptor1	8p11.23	Not mentioned	Non-syndromic	HRR,FBAT,TDT	rs13317			Chinese population	Homogenous				75	75		No			Association obsereved	4606	NFT
	FGF10	Fibroblast growth factor 10	5p12	Not mentioned	Non-syndromic	HRR,FBAT,TDT	rs1448037			Chinese population	Homogenous				75	75		No			Association obsereved
H
7425	HHIP	Hedgehog interacting protein	4q31.21	Not mentioned	Non-syndromic	PCR, TDT				Chilean	Homogenous				59	Not mentioned		No			No significant association due to linkage disequilibrium was detected between both markers and NSCLP	7425
	SMAD1	SMAD family member 1	4q31.21	Not mentioned	Non-syndromic	PCR, TDT				Chilean	Homogenous				58	Not mentioned		No			No significant association due to linkage disequilibrium was detected between both markers and NSCLP	.
I
4322	IRF6		1q32.2	Not mentioned	Non-syndromic	GWAS		3		African	Homogenous				128	105		No			no apparent association	4322
	No gene mentioned		1p22.1	Not mentioned	Non-syndromic	GWAS		1		African	Homogenous				128	105		No			no apparent association
	No gene mentioned		10q25.3	Not mentioned	Non-syndromic	GWAS		1		African	Homogenous				128	105		No			no apparent association
	No gene mentioned		17q22	Not mentioned	Non-syndromic	GWAS		1		African	Homogenous				128	105		No			no apparent association
	No gene mentioned		20q12	Not mentioned	Non-syndromic	GWAS		1		African	Homogenous				128	105		No			no apparent association
J
3543	JARID2	Jumonji And AT-Rich Interaction Domain Containing 2	6p22.3	Not mentioned	Non-syndromic	Genotyping	rs2237138	4		Brazilian	Homogenous		549	236	785	693		No	OR=0.80	P=0.02	CRISPLD2 rs4783099 may represent a risk factor for NSCPO while JARID2 rs2237138 shows a protective effect against NSCL ± P in the Brazilian population.
L
3953	SLC7A5	Solute carrier family 7 member 5	16q24.2	Not mentioned	Non-syndromic	Genotyping				Polish	Homogenous				263	270		No
M
4865	MMP1	Matrix metalloproteinase 1	11q22.2	Not mentioned	Non-syndromic	PCR				Brazil	Homogenous		139	24	170	225		No	OR=1.20	P=0.47	There was no association found	4865
5174	MSX1	msh homeobox gene 1	4p16.2	Not mentioned	Non-syndromic	TDT, Linkage analysis		15		Filipino	Homogenous				126	218		No		P<0.06	data do support further investigation using larger sample sizes and candidate gene studies at 2p13.2, 4p16.2, 4q31, 6p23, and 16q22-24	5174
	SLC19A1	Solute carrier family 19 member 1	21q22.3	Not mentioned	Non-syndromic	TDT, Linkage analysis				Filipino	Homogenous				126	218		No		P<0.06	data do support further investigation using larger sample sizes and candidate gene studies at 2p13.2, 4p16.2, 4q31, 6p23, and 16q22-24	.
5362	MSX1	msh homeobox gene 1	4p16.2	1991 - 1994	Non-syndromic	Genotyping				Denmark	Homogenous				Not mentioned	Not mentioned		No			no evidence that the risk of CL±P or CP is influenced by gene-environment interactions involving MSX1 or TGFB3	5362
	TGFB3	Transforming growth factor beta 3	14q24.3	1991 - 1995	Non-syndromic	Genotyping				Denmark	Homogenous				Not mentioned	Not mentioned		No			no evidence that the risk of CL±P or CP is influenced by gene-environment interactions involving MSX1 or TGFB3	.
6539	MTRR	5-methyltetrahydrofolate-homocysteine methyltransferase reductase	5p15.31	Not mentioned	Non-syndromic	PCR-RFLP		1		Turkish	Homogenous				100	125		No			not statistically significant.
7623	MSX1	msh homeobox gene 1	4p16.2	2001- 2003	Non-syndromic	TDT				Brazil	Homogenous				60 trios	Not mentioned		No			No association with genes MSX1 or TGFB3 was found	7623
	TGFB3	Transforming growth factor beta 3	14q24.3	2001-2004	Non-syndromic	TDT				Brazil	Homogenous				61 trios	Not mentioned		No			No association with genes MSX1 or TGFB3 was found
3715	MTHFR	Methylenetetrahydrofolate reductase	1p36.22	Not mentioned	Non-syndromic	PCR-RFLP	1298CC		lack of folate intake was a predisposing factor for having a child with oral clefts	Iranian	Homogenous				65	215		No	OR=2.359	P=0.123	Children carrying the 677TT variant of the MTHFR gene may have an increased risk of CL/P.
3722	MTHFR	Methylenetetrahydrofolate reductase	1p36.22	2010 - 2013	Non-syndromic	PCR-RFLP	c.677C>T			Iranian	Homogenous				43	101		No			no association between genetic polymorphism of MTHFR c.677C>T and the risk of nsCL/P
3856	MTHFR	Methylenetetrahydrofolate reductase	1p36.22	Not mentioned	Non-syndromic	PCR				Indian	Homogenous				25	25		No		P=0.185	MTHFR gene variant, though a minor risk factor, cannot be considered as a genetic marker	3856
3874	MTHFR	Methylenetetrahydrofolate reductase	1p36.22	Not mentioned	Non-syndromic	Genotyping		7		Chinese	Homogenous				204	226		No			The alterations of folate metabolism related to these polymorphisms are not involved in NSCLP in the Chinese population.	3874	NFT
	MTR	5-methyltetrahydrofolate-homocysteine methyltransferase	1q43	Not mentioned	Non-syndromic	Genotyping		18		Chinese	Homogenous				204	226		No			The alterations of folate metabolism related to these polymorphisms are not involved in NSCLP in the Chinese population.	.
	MTRR	5-methyltetrahydrofolate-homocysteine methyltransferase reductase	5p15.31	Not mentioned	Non-syndromic	Genotyping		15		Chinese	Homogenous				204	226		No			The alterations of folate metabolism related to these polymorphisms are not involved in NSCLP in the Chinese population.	.
	TCN2	Transcobalamin 2	22q12.2	Not mentioned	Non-syndromic	Genotyping		7		Chinese	Homogenous				204	226		No			The alterations of folate metabolism related to these polymorphisms are not involved in NSCLP in the Chinese population.	.
4656	MTHFR	Methylenetetrahydrofolate reductase	1p36.22	Not mentioned	Non-syndromic	Genotyping				Indian	Homogenous				323	214	M=226, F=99	No			combined genotypes IRF6 GG=MTHFR 677CT together form greater risk for NSCL=P
4859	MTHFR	Methylenetetrahydrofolate reductase	1p36.22	01/2004 - 06/2005	Non-syndromic	PCR-RFLP		677C-T	Folic Acid	Brazil	Homogenous				114	110		No			These results suggest that the alterations of folate metabolism related to these polymorphisms are not involved in clefting in the population under stud	4859
	MTR	5-methyltetrahydrofolate-homocysteine methyltransferase	1q43	01/2004 - 06/2006	Non-syndromic	PCR-RFLP		2756A-G		Brazil	Homogenous				114	110		No			These results suggest that the alterations of folate metabolism related to these polymorphisms are not involved in clefting in the population under stud
	MTRR	5-methyltetrahydrofolate-homocysteine methyltransferase reductase	5p15.31	01/2004 - 06/2007	Non-syndromic	PCR-RFLP		66A-G		Brazil	Homogenous				114	110		No			These results suggest that the alterations of folate metabolism related to these polymorphisms are not involved in clefting in the population under stud
4989	MTHFR	Methylenetetrahydrofolate reductase	1p36.22	2001 - 2005	Non-syndromic	TDT				Sothern Chinese	Homogenous				171	Not mentioned		No			er, the study revealed that the heterozygous parents in the North were about twice as likely to transmit the highrisk T allele to affected cases, as that observed in the South (
N
5151	NAT2	N-acetyltransferase 2	8p22	Not mentioned	Non-syndromic	Genotyping		3		California based	Homogenous				421	299		No			NAT2 acetylator status did not appreciably affect susceptibility of the fetus to the teratogenic effects of maternal smoking	.
P
4633	PVR	Poliovirus receptor (aka CD155)	19q13.31	Not mentioned	Both: syndromic & non-syndromic	Genotyping		4		USA Cucasian	Homogenous				73	105		No		P=0.098	No association obsereved	4633
	NECTIN2	Nectin cell adhesion molecule 2	19q13.32	Not mentioned	Both: syndromic & non-syndromic	Genotyping		5 variants		USA Cucasian	Homogenous				73	105		No			No association obsereved
4866	PVR	Poliovirus receptor	19q13.31	Not mentioned	Non-syndromic	TDT	rs35385129			Italian	Homogenous				230	Not mentioned		No		P=0.09	we could not find any statistically significant association between the markers alleles and non-syndromic clefting.	4866
	NECTIN1	Nectin cell adhesion molecule 1	11q23.3	Not mentioned	Non-syndromic	TDT	rs1871047			Italian	Homogenous				231	Not mentioned		No			we could not find any statistically significant association between the markers alleles and non-syndromic clefting.
S
3836	SPRY2	Sprouty RTK signaling antagonist 2	13q31.1	2006 - 2012	Non-syndromic	mini-sequencing (SNAPSHOT) method		3		Chinese	Homogenous				188	228	M=194, F=224	No		P>0.05	no association between SPRY2, SNPs, and NSCLP risk were observed
T
3602	TCN2	Transcobalamin 2	22q12.2	2009 - 2012	Non-syndromic	PCR, TaqMan assay		1		Brazilizn	Homogenous				401	466		No			did not demonstrate an association between TCN2 polymorphisms and NSCL/P
3776	TCN2	Transcobalamin 2	22q12.2	Not mentioned	Non-syndromic	Genotyping		1	Periconceptional intake of folate may reduce the risk of NSCL/P	Chinese	Homogenous				481	558	M=624, F=415	No			No association found
4366	TFAP2A	Transcription factor AP-2 alpha	6p24.3	Not mentioned	Non-syndromic	Genotyping	3			north Chinese	Homogenous				175	160		No			Lack of association
4197	TGFA	Transforming growth factor alpha	2p13.3	Not mentioned	Non-syndromic	TDT			Tobacoo& alcohol use during pregnancy	Southern Brazil	Homogenous				175	Not mentioned	M=91, F=84	No		P=0.335	no evidence was found that TGFA/ Taq I polymorphisms play a role in clefting in this population. No evidence was found that tobacco or alcohol exposure during pregnancy was related to clefting	4197
7331	TGFA	Transforming growth factor alpha	2p13.3	Not mentioned	Non- syndromic	PCR				Asian	Heterogenous				50	Not mentioned		No			No association found
4144	TGFB3	Transforming growth factor beta 3	14q24.3	Not mentioned	Non-syndromic	Genotyping	rs2268626			Brazilian	Homogenous				382	436		No			No significant association in relation to genotype or allele distributions for TGFB3 polymorphism was found between oral cleft subgroups and the control group
5235	TGFB3	Transforming growth factor beta 3	14q24.3	1996 - 1999	Non-syndromic	PCR		1		Norwegian	Homogenous		174	88	262	Not mentioned		No			No assosciation found
5236	TGFB3	Transforming growth factor beta 3	14q24.3	1998 - 2001	Non-syndromic	TDT				South American	Heterogenous				217	Not mentioned		No			joint analysis of MSX1 and TGFB3 suggested that there may be an interaction between these two loci to increase cleft susceptibility.	.
5401	TGFB3	Transforming growth factor beta 3	14q24.3	Not mentioned	Non-syndromic	PCR-RFLP				Japanese	Homogenous				43	73		No			No significant differences in variants of TGFβ3 between case and control populations were observed
4707	TP63	Tumour protein p63	3q28	Not mentioned	Syndromic	Linkage disequilibrium investigation		11		Italian	Homogenous				91	148		No			No evidence of allelic association between marker alleles and NSCLP was found
MULTIPLE LOCI
3656	No gene mentioned		1p22	Not mentioned	Non-syndromic	GWAS		2		Indian	Homogenous		144	29	173	176		No			1p22 do not underlie the pathophysiology of NSOFCs in South Indian populations.	3656
