# Supplementary material for: MicroRNA-374a, -4680, and -133b suppress cell proliferation through the regulation of genes associated with human cleft palate in cultured human palate cells
Source: BMC Med Genomics. 2019 Jul 1;12:93. doi: 10.1186/s12920-019-0546-z (PMC6604454; doi:10.1186/s12920-019-0546-z)
Supplement: Supplementary file 5 — Table S5. KEGG pathways enriched with human cleft palate genes. (XLSX 14 kb) [file 12920_2019_546_MOESM5_ESM.xlsx]

## Sheet: Pathway, human cleft palate 
Geneset	Description	Count	Obs.	Exp.	Obs/Exp ratio	P-value	FDR	Gene symbols
hsa05200	Pathways in cancer - Homo sapiens (human)	397	32	5.34718	5.98446	0	0	DVL3;ERBB2;FGF1;FGF2;FGF3;FGF4;FGF7;FGF8;FGF9;FGF10;FGFR1;FGFR3;FGFR2;GSTP1;ARNT;LEF1;PDGFRA;PTCH1;RARA;BMP2;BMP4;TGFA;TGFB1;TGFB3;WNT5A;WNT11;WNT10A;AXIN2;FGF18;WNT3A;FGF19;CDH1
hsa05224	Breast cancer - Homo sapiens (human)	146	20	1.96647	10.1705	2.44249e-15	3.73701e-13	DVL3;ERBB2;FGF1;FGF2;FGF3;FGF4;FGF7;FGF8;FGF9;FGF10;FGFR1;JAG2;LEF1;WNT5A;WNT11;WNT10A;AXIN2;FGF18;WNT3A;FGF19
hsa05218	Melanoma - Homo sapiens (human)	71	13	0.956297	13.5941	6.29319e-12	6.41905e-10	FGF1;FGF2;FGF3;FGF4;FGF7;FGF8;FGF9;FGF10;FGFR1;PDGFRA;FGF18;FGF19;CDH1
hsa04390	Hippo signaling pathway - Homo sapiens (human)	154	15	2.07422	7.23162	1.49733e-09	1.14546e-07	DVL3;FGF1;GDF6;LEF1;BMP2;BMP4;BMP7;TGFB1;TGFB3;WNT5A;WNT11;WNT10A;AXIN2;WNT3A;CDH1
hsa05217	Basal cell carcinoma - Homo sapiens (human)	55	10	0.740794	13.499	2.14518e-09	1.31285e-07	DVL3;LEF1;PTCH1;BMP2;BMP4;WNT5A;WNT11;WNT10A;AXIN2;WNT3A
hsa04550	Signaling pathways regulating pluripotency of stem cells - Homo sapiens (human)	142	14	1.91259	7.3199	4.74147e-09	2.41815e-07	DVL3;FGF2;FGFR1;FGFR3;FGFR2;JARID2;PAX6;BMP2;BMP4;WNT5A;WNT11;WNT10A;AXIN2;WNT3A
hsa04015	Rap1 signaling pathway - Homo sapiens (human)	212	15	2.85542	5.25316	1.17462e-07	5.13475e-06	FGF1;FGF2;FGF3;FGF4;FGF7;FGF8;FGF9;FGF10;FGFR1;FGFR3;FGFR2;PDGFRA;FGF18;FGF19;CDH1
hsa04810	Regulation of actin cytoskeleton - Homo sapiens (human)	216	15	2.9093	5.15588	1.50293e-07	5.74871e-06	FGF1;FGF2;FGF3;FGF4;FGF7;FGF8;FGF9;FGF10;FGFR1;FGFR3;FGFR2;MYH9;PDGFRA;FGF18;FGF19
hsa04010	MAPK signaling pathway - Homo sapiens (human)	255	16	3.43459	4.65849	2.24804e-07	7.64335e-06	FGF1;FGF2;FGF3;FGF4;FGF7;FGF8;FGF9;FGF10;FGFR1;FGFR3;FGFR2;PDGFRA;TGFB1;TGFB3;FGF18;FGF19
hsa04014	Ras signaling pathway - Homo sapiens (human)	229	15	3.0844	4.86319	3.22653e-07	9.87317e-06	FGF1;FGF2;FGF3;FGF4;FGF7;FGF8;FGF9;FGF10;FGFR1;FGFR3;FGFR2;TBK1;PDGFRA;FGF18;FGF19
hsa05204	Chemical carcinogenesis - Homo sapiens (human)	82	9	1.10446	8.14881	1.29293e-06	3.59668e-05	NAT2;ADH1C;CYP1A1;CYP1B1;GSTP1;GSTT1;ARNT;UGT1A7;NAT1
hsa00670	One carbon pool by folate - Homo sapiens (human)	20	5	0.26938	18.5612	5.2629e-06	0.000134204	ALDH1L1;DHFR;MTHFD1;MTHFR;MTR
hsa04151	PI3K-Akt signaling pathway - Homo sapiens (human)	341	16	4.59292	3.48362	1.04343e-05	0.000245607	COL2A1;FGF1;FGF2;FGF3;FGF4;FGF7;FGF8;FGF9;FGF10;FGFR1;FGFR3;FGFR2;NOS3;PDGFRA;FGF18;FGF19
hsa04350	TGF-beta signaling pathway - Homo sapiens (human)	84	7	1.13139	6.18706	0.000125037	0.00273295	GDF6;BMP2;BMP4;BMP7;TGFB1;TGFB3;NOG
hsa05215	Prostate cancer - Homo sapiens (human)	89	7	1.19874	5.83947	0.000180103	0.0036741	ERBB2;FGFR1;FGFR2;GSTP1;LEF1;PDGFRA;TGFA
hsa00270	Cysteine and methionine metabolism - Homo sapiens (human)	45	5	0.606104	8.24941	0.000317908	0.00607999	AHCYL2;BHMT2;MTR;BHMT;CBS
hsa05205	Proteoglycans in cancer - Homo sapiens (human)	202	10	2.72073	3.67548	0.00035912	0.00646416	ERBB2;FGF2;FGFR1;PTCH1;SDC2;TGFB1;WNT5A;WNT11;WNT10A;WNT3A
hsa00980	Metabolism of xenobiotics by cytochrome P450 - Homo sapiens (human)	74	6	0.996704	6.01984	0.000450885	0.00726162	ADH1C;CYP1A1;CYP1B1;GSTP1;GSTT1;UGT1A7
hsa04520	Adherens junction - Homo sapiens (human)	74	6	0.996704	6.01984	0.000450885	0.00726162	ERBB2;FGFR1;LEF1;NECTIN1;NECTIN2;CDH1
hsa01521	EGFR tyrosine kinase inhibitor resistance - Homo sapiens (human)	81	6	1.09099	5.49961	0.000732493	0.0112071	ERBB2;FGF2;FGFR3;FGFR2;PDGFRA;TGFA
hsa05206	MicroRNAs in cancer - Homo sapiens (human)	150	8	2.02035	3.95972	0.000881957	0.0128514	CYP1B1;ERBB2;FGFR3;PDGFRA;ABCB1;TPM1;TP63;WNT3A
hsa00232	Caffeine metabolism - Homo sapiens (human)	5	2	0.0673449	29.6979	0.00174821	0.024316	NAT2;NAT1
hsa00380	Tryptophan metabolism - Homo sapiens (human)	40	4	0.538759	7.42447	0.00194648	0.0253871	TPH2;CYP1A1;CYP1B1;DDC
hsa05230	Central carbon metabolism in cancer - Homo sapiens (human)	67	5	0.902422	5.54065	0.00199114	0.0253871	ERBB2;FGFR1;FGFR3;FGFR2;PDGFRA
hsa04916	Melanogenesis - Homo sapiens (human)	101	6	1.36037	4.41058	0.00230671	0.0282341	DVL3;LEF1;WNT5A;WNT11;WNT10A;WNT3A
hsa00220	Arginine biosynthesis - Homo sapiens (human)	21	3	0.282849	10.6064	0.00263975	0.0310679	ASL;ASS1;NOS3
hsa04310	Wnt signaling pathway - Homo sapiens (human)	143	7	1.92606	3.63436	0.0030341	0.0343865	DVL3;LEF1;WNT5A;WNT11;WNT10A;AXIN2;WNT3A
hsa01230	Biosynthesis of amino acids - Homo sapiens (human)	75	5	1.01017	4.94965	0.00327062	0.0357432	ASL;ASS1;MTR;PAH;CBS
