# Supplementary material for: MicroRNA-374a, -4680, and -133b suppress cell proliferation through the regulation of genes associated with human cleft palate in cultured human palate cells
Source: BMC Med Genomics. 2019 Jul 1;12:93. doi: 10.1186/s12920-019-0546-z (PMC6604454; doi:10.1186/s12920-019-0546-z)
Supplement: Supplementary file 6 — Table S6. GO terms enriched with human cleft palate genes. (XLSX 19 kb) [file 12920_2019_546_MOESM6_ESM.xlsx]

## Sheet: 131_genes_DAVID_GO
Category	Term	Count	%	PValue	Genes	Fold Enrichment	FDR
GOTERM_BP_DIRECT	GO:0045893~positive regulation of transcription, DNA-templated	30	23.0769	9.51737e-18	WNT5A, FGF7, WNT3A, GDF6, TGFB3, PAX6, FGF10, TP63, CDH1, PAX3, TGFB1, ARNT, FOXF2, BCL3, RARA, RUNX2, FGF2, BMP4, DVL3, BMP2, LEF1, TBX1, IRF6, IRF7, FOXE1, TFAP2A, ROR2, PTCH1, WNT11, BMP7	7.70216	1.60696e-14
GOTERM_BP_DIRECT	GO:0014066~regulation of phosphatidylinositol 3-kinase signaling	15	11.5385	5.67908e-16	FGF19, FGFR2, FGF18, FGFR1, FGF8, FGF7, FGFR3, FGF9, ERBB2, PDGFRA, FGF10, FGF1, FGF2, FGF3, FGF4	25.427	9.32587e-13
GOTERM_BP_DIRECT	GO:0036092~phosphatidylinositol-3-phosphate biosynthetic process	13	10	1.33522e-15	FGF19, FGFR2, FGF18, FGFR1, FGF8, FGF7, FGFR3, FGF9, FGF10, FGF1, FGF2, FGF3, FGF4	35.0789	2.25375e-12
GOTERM_BP_DIRECT	GO:0046854~phosphatidylinositol phosphorylation	15	11.5385	9.0145e-15	FGF19, FGFR2, FGF18, FGFR1, FGF8, FGF7, FGFR3, FGF9, ERBB2, PDGFRA, FGF10, FGF1, FGF2, FGF3, FGF4	21.099	1.51879e-11
GOTERM_BP_DIRECT	GO:0008543~fibroblast growth factor receptor signaling pathway	14	10.7692	3.6607e-14	FGF19, FGFR2, FGF18, FGFR1, FGF8, FGF7, FGFR3, FGF9, FGF10, UBB, FGF1, FGF2, FGF3, FGF4	22.5742	6.18616e-11
GOTERM_BP_DIRECT	GO:0048015~phosphatidylinositol-mediated signaling	15	11.5385	5.06812e-14	FGF19, FGFR2, FGF18, FGFR1, FGF8, FGF7, FGFR3, FGF9, ERBB2, PDGFRA, FGF10, FGF1, FGF2, FGF3, FGF4	18.7104	8.54761e-11
GOTERM_BP_DIRECT	GO:0060021~palate development	13	10	3.86256e-13	WNT5A, SUMO1, MSX1, GABRB3, WNT3A, FOXF2, TGFB3, LEF1, TFAP2A, COL2A1, WNT11, VAX1, COL11A2	22.6167	6.52156e-10
GOTERM_BP_DIRECT	GO:0018108~peptidyl-tyrosine phosphorylation	16	12.3077	5.33723e-13	FGFR2, FGF18, FGFR1, FGF8, FGF7, FGFR3, FGF9, RYK, ERBB2, PDGFRA, FGF10, ROR2, FGF1, FGF2, FGF3, FGF4	13.827	9.01101e-10
GOTERM_BP_DIRECT	GO:0045944~positive regulation of transcription from RNA polymerase II promoter	33	25.3846	8.59827e-13	FGFR2, WNT5A, NOG, TBK1, WNT3A, TGFB3, PAX6, FGF10, TP63, PAX3, GREM1, TGFB1, ARNT, JADE1, PAX9, PAX7, FOXF2, BCL3, RARA, FGF1, FGF2, FGF4, BMP4, BMP2, MAFB, LEF1, GRHL3, TBX1, MSX1, IRF7, TFAP2A, UBB, BMP7	4.44778	1.45184e-09
GOTERM_BP_DIRECT	GO:0051781~positive regulation of cell division	11	8.46154	1.61274e-12	FGFR2, FGF8, FGF7, FGF9, TGFB3, TGFA, FGF1, FGF2, TGFB1, FGF3, FGF4	30.9452	2.72298e-09
GOTERM_BP_DIRECT	GO:0042475~odontogenesis of dentin-containing tooth	11	8.46154	8.66159e-12	BMP4, BMP2, MSX1, JAG2, TP63, LEF1, FGF10, TBX1, BMP7, RUNX2, FGF4	26.4441	1.46247e-08
GOTERM_BP_DIRECT	GO:0050679~positive regulation of epithelial cell proliferation	11	8.46154	2.16342e-11	FGFR2, BMP4, NOG, FGF7, FGF9, ERBB2, TGFA, FGF10, TBX1, FGF1, TGFB1	24.2404	3.65281e-08
GOTERM_BP_DIRECT	GO:0008284~positive regulation of cell proliferation	22	16.9231	3.79135e-11	FGFR2, FGF19, FGFR1, FGF18, FGF8, FGF7, FGFR3, FGF9, WNT3A, LEF1, TBX1, GREM1, NTN1, TGFB1, PDGFRA, TGFA, RARA, FGF1, FGF2, RUNX2, FGF3, FGF4	6.24217	6.40149e-08
GOTERM_BP_DIRECT	GO:0060325~face morphogenesis	9	6.92308	4.09146e-11	NOG, MSX1, CRISPLD1, PAX9, CRISPLD2, TGFB3, LEF1, TBX1, TGFB1	39.6661	6.90822e-08
GOTERM_BP_DIRECT	GO:0000165~MAPK cascade	17	13.0769	1.20464e-10	FGFR2, FGF19, FGFR1, FGF18, FGF8, FGFR3, FGF7, FGF9, ERBB2, FGF10, TGFB1, PDGFRA, UBB, FGF1, FGF2, FGF3, FGF4	8.57919	2.03397e-07
GOTERM_BP_DIRECT	GO:0001837~epithelial to mesenchymal transition	9	6.92308	1.23779e-10	FGFR2, WNT5A, BMP2, NOG, FOXF2, LEF1, WNT11, BMP7, TGFB1	34.9995	2.08994e-07
GOTERM_BP_DIRECT	GO:0042472~inner ear morphogenesis	10	7.69231	1.58343e-10	FGFR2, FGFR1, MAFB, FGF9, WNT3A, TFAP2A, ROR2, COL2A1, TBX1, NTN1	25.427	2.67354e-07
GOTERM_BP_DIRECT	GO:0002062~chondrocyte differentiation	9	6.92308	4.06501e-10	BMP4, FGFR1, BMP2, FGFR3, FGF9, COL2A1, COL11A2, RUNX2, TGFB1	30.5124	6.86356e-07
GOTERM_BP_DIRECT	GO:0008285~negative regulation of cell proliferation	18	13.8462	6.7733e-09	BMP4, BMP2, CYP1B1, JARID2, TGFB3, FGF10, BRIP1, TIMP2, TGFB1, MSX1, IRF6, ROR2, TFAP2A, NOS3, RARA, AXIN2, BMP7, FGF2	6.01002	1.14364e-05
GOTERM_BP_DIRECT	GO:0070374~positive regulation of ERK1 and ERK2 cascade	13	10	7.81436e-09	FGF19, FGFR2, BMP4, FGF18, BMP2, FGF8, FGFR3, PDGFRA, FGF10, FGF1, FGF2, TGFB1, FGF4	9.82209	1.31941e-05
GOTERM_BP_DIRECT	GO:0042060~wound healing	10	7.69231	8.36906e-09	WNT5A, NOG, ERBB2, PDGFRA, TGFB3, TGFA, FGF10, GRHL3, FGF2, TPM1	16.5276	1.41307e-05
GOTERM_BP_DIRECT	GO:0001759~organ induction	6	4.61538	1.66775e-08	BMP4, FGFR1, FGF8, FGF10, FGF1, FGF2	66.1102	2.8159e-05
GOTERM_BP_DIRECT	GO:0030326~embryonic limb morphogenesis	8	6.15385	1.7186e-08	FGFR1, FGF9, TP63, LEF1, PTCH1, SP8, GREM1, BMP7	26.4441	2.90176e-05
GOTERM_BP_DIRECT	GO:0045892~negative regulation of transcription, DNA-templated	19	14.6154	3.46835e-08	WNT5A, BMP4, BMP2, JARID2, TBX22, LEF1, TP63, GREM1, TGFB1, SUMO1, PAX9, FOXF2, FOXE1, BCL3, TFAP2A, WNT11, RARA, BMP7, RUNX2	5.03445	5.85613e-05
GOTERM_BP_DIRECT	GO:0090090~negative regulation of canonical Wnt signaling pathway	12	9.23077	3.99169e-08	WNT5A, JADE1, DVL3, BMP2, NOG, ROR2, LEF1, WNT11, UBB, GREM1, AXIN2, MLLT3	9.73402	6.73977e-05
GOTERM_BP_DIRECT	GO:0042476~odontogenesis	7	5.38462	4.11926e-08	FGFR2, BMP4, WNT10A, FGF8, PAX9, TGFB3, AXIN2	34.2794	6.95517e-05
GOTERM_BP_DIRECT	GO:0043547~positive regulation of GTPase activity	20	15.3846	4.24322e-08	FGFR2, FGF19, DVL3, FGFR1, FGF18, FGF8, FGFR3, FGF7, FGF9, ERBB2, FGF10, GRHL3, ARHGAP29, PDGFRA, WNT11, AXIN2, FGF1, FGF2, FGF3, FGF4	4.68037	7.16446e-05
GOTERM_BP_DIRECT	GO:0009086~methionine biosynthetic process	5	3.84615	4.48105e-08	MTHFD1, BHMT2, MTR, BHMT, MTRR	110.184	7.56603e-05
GOTERM_BP_DIRECT	GO:0042487~regulation of odontogenesis of dentin-containing tooth	5	3.84615	4.48105e-08	BMP4, WNT10A, BMP2, FGF8, RUNX2	110.184	7.56603e-05
GOTERM_BP_DIRECT	GO:0030509~BMP signaling pathway	9	6.92308	9.8825e-08	BMP4, BMP2, NOG, FGF8, GDF6, ROR2, LEF1, BMP7, RUNX2	15.6577	0.000166861
GOTERM_BP_DIRECT	GO:0001701~in utero embryonic development	12	9.23077	1.62627e-07	FGFR2, FGFR1, BMP2, NOG, MSX1, WNT3A, TGFB3, JAG2, PTCH1, NOS3, MYH9, TPM1	8.48474	0.000274587
GOTERM_BP_DIRECT	GO:0043410~positive regulation of MAPK cascade	9	6.92308	1.63383e-07	FGFR2, FGFR1, BMP2, FGFR3, RYK, FGF9, FGF10, TBX1, TIMP2	14.6912	0.000275864
GOTERM_BP_DIRECT	GO:0046655~folic acid metabolic process	6	4.61538	1.74022e-07	MTHFD1, MTHFR, ALDH1L1, DHFR, SLC19A1, MTRR	44.0735	0.000293827
GOTERM_BP_DIRECT	GO:0042493~response to drug	14	10.7692	4.75579e-07	DVL3, MTHFR, FGF8, CYP1A1, ASS1, SLC6A4, TGFA, CDH1, PTCH1, ABCB1, ABCA1, TIMP2, GAD1, TGFB1	6.0891	0.000802987
GOTERM_BP_DIRECT	GO:0010628~positive regulation of gene expression	13	10	6.51842e-07	WNT10A, BMP2, NOG, FGF8, FGF9, WNT3A, ERBB2, SLC6A4, PAX6, TFAP2A, LEF1, WNT11, TGFB1	6.56056	0.0011006
GOTERM_BP_DIRECT	GO:0003148~outflow tract septum morphogenesis	6	4.61538	6.6319e-07	FGFR2, BMP4, DVL3, FGF8, TBX1, RARA	34.4923	0.00111976
GOTERM_BP_DIRECT	GO:0001501~skeletal system development	10	7.69231	9.03532e-07	FGFR1, BMP2, NOG, FGFR3, TCOF1, JAG2, TP63, COL2A1, COL11A2, BMP7	9.65113	0.00152556
GOTERM_BP_DIRECT	GO:0001525~angiogenesis	12	9.23077	9.44071e-07	FGFR2, FGFR1, FGF18, CYP1B1, FGF9, TGFA, FGF10, TBX1, NOS3, STAB2, FGF1, MYH9	7.115	0.001594
GOTERM_BP_DIRECT	GO:0060445~branching involved in salivary gland morphogenesis	5	3.84615	9.57528e-07	FGFR2, FGFR1, FGF8, FGF7, BMP7	60.1002	0.00161673
GOTERM_BP_DIRECT	GO:0045165~cell fate commitment	7	5.38462	1.16013e-06	FGFR2, WNT5A, WNT10A, BMP2, FGF8, ROR2, WNT11	20.1205	0.00195881
GOTERM_BP_DIRECT	GO:0002053~positive regulation of mesenchymal cell proliferation	6	4.61538	1.27329e-06	FGFR2, WNT5A, FGFR1, FGF9, TP63, TBX1	30.5124	0.00214987
GOTERM_BP_DIRECT	GO:0031069~hair follicle morphogenesis	6	4.61538	1.55332e-06	FGFR2, WNT10A, FGF7, FOXE1, TP63, FGF10	29.3823	0.00262266
GOTERM_BP_DIRECT	GO:0000122~negative regulation of transcription from RNA polymerase II promoter	20	15.3846	1.72942e-06	BMP4, FGFR2, FGFR1, NOG, BMP2, JARID2, FGF9, TBX22, PAX6, LEF1, TP63, VAX1, TGFB1, MSX1, IRF7, FOXE1, TFAP2A, PTCH1, RARA, UBB	3.67279	0.00291999
GOTERM_BP_DIRECT	GO:0021983~pituitary gland development	6	4.61538	1.87967e-06	BMP4, NOG, MSX1, PAX6, FGF10, CDH1	28.333	0.00317368
GOTERM_BP_DIRECT	GO:0048701~embryonic cranial skeleton morphogenesis	6	4.61538	3.19162e-06	FGFR2, BMP4, PDGFRA, TFAP2A, TBX1, RUNX2	25.5911	0.00538875
GOTERM_BP_DIRECT	GO:0001934~positive regulation of protein phosphorylation	9	6.92308	5.10707e-06	FGF19, BMP4, DVL3, BMP2, WNT3A, ERBB2, TBX1, AXIN2, TGFB1	9.36995	0.00862267
GOTERM_BP_DIRECT	GO:0032355~response to estradiol	8	6.15385	5.43728e-06	ASS1, SLC6A4, FGF10, PTCH1, RARA, BMP7, TGFB1, GSTP1	11.6238	0.00918018
GOTERM_BP_DIRECT	GO:0030501~positive regulation of bone mineralization	6	4.61538	5.95321e-06	BMP4, BMP2, TGFB3, TFAP2A, BMP7, TGFB1	22.6664	0.0100512
GOTERM_BP_DIRECT	GO:0060395~SMAD protein signal transduction	7	5.38462	6.90344e-06	BMP4, BMP2, GDF6, TGFB3, ROR2, BMP7, TGFB1	14.9281	0.0116555
GOTERM_BP_DIRECT	GO:0043066~negative regulation of apoptotic process	15	11.5385	8.15177e-06	BMP4, WNT5A, TP63, LEF1, GREM1, MSX1, PAX7, TGFA, BCL3, TFAP2A, RARA, WNT11, UBB, GSTP1, FGF4	4.35892	0.013763
GOTERM_BP_DIRECT	GO:0001657~ureteric bud development	6	4.61538	9.04054e-06	FGFR2, BMP4, FGFR1, RARA, BMP7, TGFB1	20.8769	0.0152634
GOTERM_BP_DIRECT	GO:0001649~osteoblast differentiation	8	6.15385	1.31666e-05	BMP4, BMP2, NOG, FGF9, WNT3A, LEF1, WNT11, RUNX2	10.1708	0.0222289
GOTERM_BP_DIRECT	GO:0071300~cellular response to retinoic acid	7	5.38462	1.40209e-05	WNT5A, WNT3A, SLC6A4, TBX1, RARA, WNT11, ABCA1	13.222	0.0236709
GOTERM_BP_DIRECT	GO:0001658~branching involved in ureteric bud morphogenesis	6	4.61538	1.49582e-05	BMP4, BMP2, FGF8, PTCH1, GREM1, FGF2	18.8886	0.0252532
GOTERM_BP_DIRECT	GO:0000187~activation of MAPK activity	8	6.15385	1.58645e-05	WNT5A, BMP2, TGFB3, TGFA, FGF10, UBB, FGF1, FGF2	9.88564	0.026783
GOTERM_BP_DIRECT	GO:0048762~mesenchymal cell differentiation	4	3.07692	2.24752e-05	FGFR2, FGFR1, BMP2, BMP7	66.1102	0.0379415
GOTERM_BP_DIRECT	GO:0030324~lung development	7	5.38462	2.25361e-05	FGFR2, WNT5A, FGF18, CRISPLD2, NOS3, FGF1, FGF2	12.1782	0.0380443
GOTERM_BP_DIRECT	GO:0001843~neural tube closure	7	5.38462	2.42917e-05	MTHFD1, BMP4, NOG, GRHL3, PTCH1, RARA, TGFB1	12.02	0.0410074
GOTERM_BP_DIRECT	GO:0045666~positive regulation of neuron differentiation	7	5.38462	2.61557e-05	BMP4, FGFR1, BMP2, GDF6, RARA, TIMP2, BMP7	11.8659	0.0441534
GOTERM_BP_DIRECT	GO:0010862~positive regulation of pathway-restricted SMAD protein phosphorylation	6	4.61538	2.90456e-05	BMP4, BMP2, GDF6, TGFB3, BMP7, TGFB1	16.5276	0.0490308
GOTERM_CC_DIRECT	GO:0005576~extracellular region	36	27.6923	8.52791e-10	FGF19, FGFR2, WNT5A, FGF18, FGFR1, FGF8, NOG, FGFR3, FGF7, FGF9, WNT3A, GDF6, TGFB3, FGF10, COL2A1, CDH1, MMP3, TIMP2, TGFB1, CRISPLD1, CRISPLD2, COL11A2, FGF1, PRSS35, FGF2, FGF3, FGF4, BMP4, WNT10A, BMP2, NECTIN1, TCN2, NTN1, WNT11, WDR1, BMP7	3.15886	1.05042e-06
GOTERM_CC_DIRECT	GO:0005615~extracellular space	27	20.7692	1.9445e-06	WNT5A, FGF18, FGF8, NOG, FGF9, GDF6, WNT3A, TGFB3, FGF10, COL2A1, GREM1, TIMP2, MMP3, TGFB1, SERPINA6, TGFA, FGF1, FGF2, BMP4, WNT10A, BMP2, TCN2, STOM, WNT11, UBB, BMP7, GSTP1	2.83172	0.00239511
GOTERM_CC_DIRECT	GO:0005578~proteinaceous extracellular matrix	12	9.23077	3.01954e-06	WNT5A, BMP4, WNT10A, CRISPLD2, WNT3A, WNT11, COL11A2, FGF1, TIMP2, MMP3, TGFB1, MMP25	6.32558	0.00371925
GOTERM_CC_DIRECT	GO:0009986~cell surface	16	12.3077	6.23207e-06	WNT5A, FGFR2, BMP2, FGFR3, WNT3A, TGFB3, FGF10, NECTIN2, ABCB1, GREM1, TIMP2, TGFB1, SDC2, TNS1, TGFA, RARA	4.17037	0.00767607
GOTERM_MF_DIRECT	GO:0046934~phosphatidylinositol-4,5-bisphosphate 3-kinase activity	15	11.5385	1.18012e-17	FGF19, FGFR2, FGF18, FGFR1, FGF8, FGF7, FGFR3, FGF9, ERBB2, PDGFRA, FGF10, FGF1, FGF2, FGF3, FGF4	32.9364	1.60636e-14
GOTERM_MF_DIRECT	GO:0016303~1-phosphatidylinositol-3-kinase activity	13	10	1.61418e-16	FGF19, FGFR2, FGF18, FGFR1, FGF8, FGF7, FGFR3, FGF9, FGF10, FGF1, FGF2, FGF3, FGF4	41.1577	1.55431e-13
GOTERM_MF_DIRECT	GO:0008083~growth factor activity	18	13.8462	2.60648e-15	BMP4, FGF19, FGF18, BMP2, FGF8, FGF7, FGF9, GDF6, JAG2, TGFB3, FGF10, TGFB1, TGFA, FGF1, BMP7, FGF2, FGF3, FGF4	15.1263	3.475e-12
GOTERM_MF_DIRECT	GO:0005088~Ras guanyl-nucleotide exchange factor activity	15	11.5385	1.0696e-13	FGF19, FGFR2, FGF18, FGFR1, FGF8, FGF7, FGFR3, FGF9, ERBB2, PDGFRA, FGF10, FGF1, FGF2, FGF3, FGF4	17.757	1.45528e-10
GOTERM_MF_DIRECT	GO:0005104~fibroblast growth factor receptor binding	9	6.92308	1.85241e-12	FGF19, FGF8, FGF7, FGF9, FGF10, FGF1, FGF2, FGF3, FGF4	55.6924	2.52147e-09
GOTERM_MF_DIRECT	GO:0004713~protein tyrosine kinase activity	14	10.7692	1.46251e-11	FGFR2, FGF18, FGFR1, FGF8, FGF7, FGFR3, FGF9, RYK, ERBB2, FGF10, FGF1, FGF2, FGF3, FGF4	14.3302	1.99074e-08
GOTERM_MF_DIRECT	GO:0008201~heparin binding	12	9.23077	2.42785e-08	FGFR2, BMP4, FGFR1, FGF7, CRISPLD2, FGF9, FGF10, PTCH1, FGF1, BMP7, FGF2, FGF4	10.2103	3.30475e-05
GOTERM_MF_DIRECT	GO:0005109~frizzled binding	7	5.38462	2.15588e-07	WNT5A, DVL3, WNT10A, RYK, WNT3A, ROR2, WNT11	26.4711	0.000293455
GOTERM_MF_DIRECT	GO:0042803~protein homodimerization activity	18	13.8462	2.1895e-05	FGFR2, FGFR1, NOG, GDF6, SLC6A4, NECTIN1, NECTIN2, TBX1, MYH9, MID1, TGFB1, GCH1, UGT1A7, STOM, PDGFRA, TFAP2A, PCYT1A, CBS	3.35681	0.029799
