# Supplementary material for: MicroRNA-374a, -4680, and -133b suppress cell proliferation through the regulation of genes associated with human cleft palate in cultured human palate cells
Source: BMC Med Genomics. 2019 Jul 1;12:93. doi: 10.1186/s12920-019-0546-z (PMC6604454; doi:10.1186/s12920-019-0546-z)
Supplement: Supplementary file 7 — Table S7. MicroRNA enrichment analysis of human cleft palate genes. (XLSX 9 kb) [file 12920_2019_546_MOESM7_ESM.xlsx]

## Sheet: Sheet1
miRNA	Family ID of miRNA	P-value (Fisher exact test)	#Target genes	Gene names
hsa-miR-300	mir-154	1.90753e-05	15	ABCA1;CRISPLD1;FGF7;FGFR2;FOXF2;GABRB3;GAD1;JAG2;LEF1;MID1;MLLT3;PTCH1;WNT5A;CRISPLD2;GREM1
hsa-miR-381	mir-154	3.86475e-05	13	ABCA1;CRISPLD1;FGF7;FGFR2;FOXF2;GABRB3;GAD1;JAG2;LEF1;MID1;MLLT3;PTCH1;WNT5A
hsa-miR-495	mir-329	9.59732e-05	15	ARNT;BMP2;CYP1B1;FGF1;FGF19;FGF7;GAD1;JAG2;MLLT3;NTN1;PRSS35;PTCH1;RUNX2;SUMO1;VAX1
hsa-miR-374a	mir-374	0.000166879	15	ARNT;BMP2;CRISPLD1;FGFR2;JARID2;MSX1;NOG;NTN1;PAX6;RHPN2;RUNX2;TGFA;TNS1;WNT5A;ZNF236
hsa-miR-374b	mir-374	0.000169685	15	ARNT;BMP2;CRISPLD1;FGFR2;JARID2;MSX1;NOG;NTN1;PAX6;RHPN2;RUNX2;TGFA;TNS1;WNT5A;ZNF236
hsa-miR-4680-3p	mir-4680	0.000213685	5	ERBB2;JADE1;MTHFD1;TBK1;WNT5A
hsa-miR-203a-3p	mir-203	0.000594642	9	CDH1;FGF2;GREM1;PAX6;RUNX2;STOM;SUMO1;TBK1;TP63
hsa-miR-7854-3p	/	0.00102298	6	BRIP1;CBS;CRISPLD2;FGF19;FGFR1;MSX1
hsa-miR-133b	mir-133	0.00176119	11	FGF1;FGFR1;GCH1;MLLT3;MYH9;PAX7;SMC2;STOM;SUMO1;ZNF236;GSTP1
hsa-miR-27a	mir-27	0.00202668	11	ABCA1;BCL3;GABRB3;GCH1;GDF6;GREM1;MN1;PAX9;PDGFRA;RARA;SUMO1
hsa-miR-27b	mir-27	0.00202668	11	ABCA1;BCL3;GABRB3;GCH1;GDF6;GREM1;MN1;PAX9;PDGFRA;RARA;SUMO1
hsa-miR-4453	/	0.00216532	4	CBS;MYH9;RYK;SP8
hsa-miR-4538	/	0.00216532	4	CBS;MYH9;RYK;SP8
hsa-miR-103	mir-103	0.00267327	8	AXIN2;FGF2;FGF7;FGFR2;GAD1;MYH9;TPM1;WNT3A
hsa-miR-133a	mir-133	0.00433919	6	FGF1;GCH1;MLLT3;MYH9;SUMO1;ZNF236
hsa-miR-148a-5p	mir-148	0.00401648	4	ABCA1;CRISPLD2;CYP1B1;TNS1
hsa-miR-324-5p	mir-324	0.00421484	9	GDF6;RUNX2;SLC6A4;ARNT;ASS1;CBS;MTHFD1;PAX3;TCOF1
hsa-miR-3976	/	0.00437328	4	AHCYL2;CYP1B1;GDF6;WDR1
